# Supplementary material for: Conserved gene signatures shared among MAPT mutations reveal defects in calcium signaling
Source: Front Mol Biosci. 2023 Feb 9;10:1051494. doi: 10.3389/fmolb.2023.1051494 (PMC9948093; doi:10.3389/fmolb.2023.1051494)
Supplement: Supplementary file 2 [file DataSheet2.xlsx]

## Sheet: Supplementary Table S1
Supplementary Table S1. Characteristics of the iPSC-derived neurons analyzed in this study
Sample Name	Sub ID	Genotype	RIN	DV200	% uniquely mapped reads	% mapped reads to hg38
	Samples carrying the MAPT IVS10+16 mutation
GIH36.2^iNeu_1195060187^SUNSHINE	GIH36C2	MAPT IVS10+16	10	81.54	79.27	94.6257
GIH36.2^iNeu_1195060188^SUNSHINE	GIH36C2	MAPT IVS10+16	10	77.43	79.87	93.7257
GIH36.2^iNeu_1195060189^SUNSHINE	GIH36C2	MAPT IVS10+16	10	69.34	81.29	95.481
GIH36.2^iNeu_1195060190^SUNSHINE	GIH36C2	MAPT IVS10+16	10	78.6	80.45	92.7502
GIH36.2d1D01^iNeu_1195060192^SUNSHINE	GIH36C2Δ1D01	Isogenic controls	9.4	85.17	80.48	95.3539
GIH36.2d1D01^iNeu_1195060203^SUNSHINE	GIH36C2Δ1D01	Isogenic controls	9.5	67.46	77.34	91.4285
GIH36.2d1D01^iNeu_1195060783^SUNSHINE	GIH36C2Δ1D01	Isogenic controls	10	79.61	76.13	90.2859
	Samples carrying the MAPT p.P301L mutation
F0510.2^iNeu_1195060477^SUNSHINE	F0510	MAPT p.P301L	9.2	68.75	85.13	93.3924
F0510.2^iNeu_1161268912^SUNSHINE	F0510	MAPT p.P301L	9.1	72.94	85.56	93.9793
F0510.2d2H1^iNeu_1195060480^SUNSHINE	F0510.2Δ2'H1	Isogenic controls	9.6	89.41	85.12	92.8149
F0510.2d2H1^iNeu_1161268914^SUNSHINE	F0510.2Δ2'H1	Isogenic controls	9.4	90.77	85.41	92.2038
F0510.2d2E7^iNeu_1195060478^SUNSHINE	F0510.2Δ2'H1	Isogenic controls	9.7	88.89	84.55	92.2656
F0510.2d2E7^iNeu_1161268913^SUNSHINE	F0510.2Δ2'H1	Isogenic controls	9.7	92.92	80.65	85.294
	Samples carrying the MAPT p.R406W mutation
H_VY-F11362.1d1F10_Neuron_1_S1512503_VII.Q.47	F11362	MAPT p.R406W	9.7	92	79.07	86.6653
H_VY-F11362.1d1F10_Neuron_2_S1512504_VII.Q.47	F11362	MAPT p.R406W	9.5	89	71.93	74.9418
H_VY-F11362.1d1F10_Neuron_3_S1512505_VII.Q.47	F11362	MAPT p.R406W	9.3	91	78.57	87.6339
H_VY-F11362.1d1B6_Neuron_1_S1512500_VII.O.45	F11362.1Δ1B6	Isogenic controls	9.6	95	78.96	87.5447
H_VY-F11362.1d1B6_Neuron_2_S1512501_VII.O.45	F11362.1Δ1B6	Isogenic controls	9.6	94	78.91	87.6788
H_VY-F11362.1d1B6_Neuron_3_S1512502_VII.O.45	F11362.1Δ1B6	Isogenic controls	9.5	92	76.96	83.1777
RIN: RNA integrity number
DV200: Percentage of RNA fragments that are > 200 nucleoides in size

## Sheet: Supplementary Table S2
Supplementary Table S2. Summary of differentially expressed genes identified in each MAPT mutation cohort
Genotype	# Samples iPSC-Neurons		Differentially Expressed Genes (DESeq2)*
	Mutant Carriers	Isogenic Controls	p-value	BH-FDR	BY-FDR
MAPT IVS10+16	4	3	7730	6594	4460
MAPT p.P301L	2	4	7227	5864	3791
MAPT p.R406W	3	3	2221	412	132
Common genes			275	52	11
* Thresholds: BY-FDR ≤ 0.05 , unadjusted p ≤ 0.05
* Results based on 19, 957 Protein Coding Genes

## Sheet: Supplementary Table S3
Supplementary Table S3. Differentially expressed genes identified in iPSC-neurons from MAPT IVS10+16, MAPT p.P301L, or MAPT p.R406W compared with isogenic controls
Gene Name	GeneID	MAPT IVS 10+16 vs Isogenic Ctrl.				MAPT p.P301L vs Isogenic Ctrl.				MAPT p.R406W vs Isogenic Ctrl.
		logFC	p-value	BH-FDR	BY-FDR	logFC	p-value	BH-FDR	BY-FDR	logFC	p-value	BH-FDR	BY-FDR
A1BG	ENSG00000121410	-0.506089	0.00784753	0.0235103	0.231301	-0.154444	0.607159	0.725609	1	0.158057	0.344614	0.723812	1
A1CF	ENSG00000148584	0.564364	0.050843	0.111818	1	-0.839585	0.281927	0.422771	NA	0.00835712	0.772465	NA	NA
A2M	ENSG00000175899	-0.869429	1.99773e-05	0.000122273	0.00120295	-3.81356	4.62129e-17	1.84493e-15	1.80371e-14	0.00345994	0.983555	0.995059	1
A2ML1	ENSG00000166535	0.228941	0.603408	0.728442	1	-2.09818	0.0463171	0.106325	1	0.0772721	0.364468	NA	NA
AACS	ENSG00000081760	-0.105423	0.369924	0.520974	1	0.609558	0.00892354	0.0281206	0.275195	0.121968	0.287719	0.676333	1
AAGAB	ENSG00000103591	-0.749513	7.70769e-10	1.05401e-08	1.03697e-07	-1.71772	1.06435e-05	8.40581e-05	0.0008218	-0.168706	0.131268	0.498205	1
AAK1	ENSG00000115977	0.323299	0.0204794	0.0525098	0.516606	-0.599455	0.0579185	0.126525	1	0.00368804	0.978816	0.993873	1
AAMDC	ENSG00000087884	-0.178115	0.335667	0.484845	1	1.09749	0.0303288	0.0759699	0.747532	0.00432862	0.979735	0.993932	1
AAMP	ENSG00000127837	-0.357026	9.38379e-05	0.000484323	0.00476491	-0.0706036	0.568592	0.695614	1	0.0413985	0.723421	0.921612	1
AANAT	ENSG00000129673	-0.589952	0.183401	0.310894	1	-3.1283	0.00208535	0.00826327	0.0807865	0.0564228	0.454989	NA	NA
AAR2	ENSG00000131043	-0.380218	0.00262533	0.00913227	0.0898459	-0.773177	0.00405414	0.0145321	0.142074	-0.010743	0.928348	0.983494	1
AARS1	ENSG00000090861	0.246032	0.0121086	0.0337191	0.331738	-0.344142	0.393649	0.537303	1	0.0699789	0.49675	0.817072	1
AARS2	ENSG00000124608	0.00265365	0.984957	0.991771	1	0.749379	5.34053e-07	5.60335e-06	5.47816e-05	0.198623	0.155055	0.536761	1
AARSD1	ENSG00000266967	-0.293911	0.0410998	0.0939023	0.923837	-0.176512	0.329014	0.472411	1	0.00404132	0.975988	0.993628	1
AASDH	ENSG00000157426	0.357184	0.00867257	0.0256017	0.251876	0.342813	0.0448843	0.103943	1	-0.153498	0.279904	0.670365	1
AASDHPPT	ENSG00000149313	-0.0612113	0.50753	0.648201	1	-0.379782	0.00678487	0.0222983	0.218091	-0.287167	0.00749052	0.133996	1
AASS	ENSG00000008311	0.231028	0.0319265	0.0760041	0.74775	1.47688	1.98015e-35	3.29386e-33	3.22027e-32	0.192983	0.0659896	0.377871	1
AATF	ENSG00000275700	-0.555095	1.61391e-05	0.000100986	0.000993526	-0.00935972	0.960738	0.975878	1	0.063788	0.621024	0.880359	1
AATK	ENSG00000181409	-0.448552	0.0485058	0.107635	1	0.934643	8.03088e-08	9.95692e-07	9.73446e-06	0.326942	0.0376005	0.294491	1
ABAT	ENSG00000183044	0.631274	2.1098e-08	2.29908e-07	2.2619e-06	0.181966	0.121747	0.224969	1	-0.00266285	0.977212	0.993628	1
ABCA1	ENSG00000165029	-0.30689	0.116209	0.217453	1	-1.39089	1.31496e-13	3.84589e-12	3.75996e-11	-0.0643935	0.567498	0.853527	1
ABCA10	ENSG00000154263	0.868874	0.0812804	0.163873	1	-2.68169	0.000731801	0.00338434	0.0330873	0.0702517	0.60098	0.871007	1
ABCA13	ENSG00000179869	1.7916	1.04375e-09	1.40323e-08	1.38054e-07	-0.622378	0.134226	0.242389	1	0.211683	0.209808	0.609058	1
ABCA2	ENSG00000107331	0.424493	0.0202709	0.0521098	0.51267	0.506535	0.00558288	0.0189889	0.185686	0.372965	0.00310038	0.0808642	0.835433
ABCA3	ENSG00000167972	0.292328	0.129482	0.23686	1	-0.467382	0.000739857	0.00341468	0.0333838	0.302481	0.0128704	0.182901	1
ABCA4	ENSG00000198691	-0.0147494	0.969129	0.981583	1	-4.34233	4.51779e-06	3.91452e-05	0.000382706	0.341503	0.0429805	0.311461	1
ABCA5	ENSG00000154265	0.0621172	0.732321	0.824544	1	-1.31654	1.83849e-07	2.12745e-06	2.07992e-05	-0.302486	0.0223394	0.235944	1
ABCA6	ENSG00000154262	0.0244179	0.961794	0.978038	1	-2.50049	0.000419618	0.0020865	0.0203988	0.0930163	0.510146	0.82245	1
ABCA7	ENSG00000064687	-0.100876	0.705572	0.80493	1	-0.473248	0.372045	0.515996	1	0.44695	0.00384356	0.0904129	0.932832
ABCA8	ENSG00000141338	2.9427	7.64841e-89	8.5346e-86	8.39658e-85	-0.464061	0.308832	0.450963	1	0.0907671	0.600729	0.870886	1
ABCA9	ENSG00000154258	1.15304	0.0196075	0.0506937	0.498738	-2.67452	0.000767274	0.00351682	0.0343824	-0.0493717	0.650435	NA	NA
ABCB1	ENSG00000085563	-0.878629	0.00669039	0.0204611	0.201302	0.540238	0.435987	0.578133	1	-0.0652389	0.704657	0.913197	1
ABCB11	ENSG00000073734	0.0388624	0.935738	0.960823	1	3.56868	0.000682205	0.00318448	0.0311333	-0.0595561	0.495575	NA	NA
ABCB4	ENSG00000005471	0.268996	0.50218	0.64356	1	3.55662	1.2097e-11	2.77951e-10	2.71741e-09	-0.00867384	0.918504	NA	NA
ABCB5	ENSG00000004846	-3.33355	1.17364e-11	2.11231e-10	2.07815e-09	-0.717714	0.395433	NA	NA	NA	NA	NA	NA
ABCB6	ENSG00000115657	0.568511	0.0136025	0.0371713	0.365702	-0.0395563	0.84003	0.900177	1	0.228319	0.1165	0.47435	1
ABCB7	ENSG00000131269	0.292835	0.0368611	0.0858228	0.844349	0.581995	0.0151071	0.0433194	0.424736	-0.105499	0.43941	0.788642	1
ABCB8	ENSG00000197150	-0.0348353	0.818384	0.887183	1	-0.143868	0.405111	0.548793	1	0.358097	0.0083989	0.142417	1
ABCB9	ENSG00000150967	-0.384841	0.023432	0.0586518	0.577033	0.166661	0.451254	0.592946	1	0.0338484	0.815903	0.951091	1
ABCC1	ENSG00000103222	-1.14739	3.81433e-12	7.18158e-11	7.06544e-10	-0.953695	0.00518557	0.0178813	0.174818	0.102425	0.476795	0.806782	1
ABCC10	ENSG00000124574	0.087026	0.54997	0.684894	1	0.0744863	0.779521	0.859499	1	0.292754	0.0359346	0.289745	1
ABCC11	ENSG00000121270	1.01792	0.0427608	0.0971106	0.955402	-1.96643	0.014607	0.0421806	0.413578	0.00636578	0.952562	NA	NA
ABCC3	ENSG00000108846	-1.67283	0.000731685	0.00300391	0.0295533	-0.257589	0.775453	0.856258	1	0.00835712	0.780801	NA	NA
ABCC4	ENSG00000125257	0.66829	8.37923e-08	8.26468e-07	8.13102e-06	1.61192	5.73766e-27	5.03432e-25	4.92184e-24	0.116425	0.304471	0.689506	1
ABCC5	ENSG00000114770	-0.637322	0.000106671	0.000543866	0.0053507	-0.578685	0.0586303	0.127704	1	0.145292	0.200732	0.597041	1
ABCC6	ENSG00000091262	-1.57286	1.69925e-05	0.0001058	0.00104089	-2.35831	0.0199878	0.0544869	0.53507	-0.0482616	0.721362	NA	1
ABCC8	ENSG00000006071	1.06881	0.000229482	0.00108199	0.0106449	0.46139	0.045626	0.105213	1	0.106345	0.517152	0.82695	1
ABCC9	ENSG00000069431	-0.296599	0.226285	0.363768	1	-2.48532	0.000315921	0.00164063	0.0160398	-0.00387819	0.982024	0.994958	1
ABCD1	ENSG00000101986	-0.934208	5.27532e-06	3.69604e-05	0.000363627	-0.0537292	0.851403	0.90718	1	0.222001	0.197228	0.593204	1
ABCD2	ENSG00000173208	0.711964	0.00494095	0.0157048	0.154508	0.356359	0.576089	0.701028	1	-0.137838	0.395722	0.762323	1
ABCD4	ENSG00000119688	0.0471292	0.747068	0.835433	1	0.643057	1.76651e-05	0.000131635	0.00128694	0.480447	0.00019493	0.0138037	0.143154
ABCF2	ENSG00000285292	-0.355319	0.0721025	0.14881	1	0.0451394	0.925755	0.955122	1	-0.382051	0.0282165	0.262322	1
ABCF2	ENSG00000033050	-0.371128	0.0040524	0.0132712	0.130566	-0.188549	0.161474	0.278674	1	0.0813496	0.499853	0.817661	1
ABCF3	ENSG00000161204	-0.289839	0.0267532	0.0654289	0.643708	-0.278436	0.0863734	0.172358	1	0.0939834	0.467599	0.802882	1
ABCG1	ENSG00000160179	0.596371	0.00594511	0.0184481	0.181498	-1.27449	0.000918034	0.00409157	0.0400015	0.166092	0.256879	0.652272	1
ABCG2	ENSG00000118777	1.98257	2.70695e-06	2.02543e-05	0.000199267	-2.58326	0.0182393	0.0506456	0.497302	-0.0371741	0.342067	NA	NA
ABHD10	ENSG00000144827	0.370786	0.00256172	0.00894226	0.0879765	-0.238174	0.511546	0.646374	1	-0.157132	0.19158	0.585493	1
ABHD11	ENSG00000106077	-0.258933	0.189328	0.318472	1	-1.33507	0.0231152	0.0613373	0.602472	0.0997664	0.545321	0.841565	1
ABHD12	ENSG00000100997	-0.354269	0.000913354	0.00366173	0.0360251	-0.157923	0.27619	0.416593	1	-0.0307107	0.813388	0.951091	1
ABHD13	ENSG00000139826	0.186683	0.127779	0.234308	1	-0.380221	0.00867597	0.0275003	0.269126	-0.166208	0.183637	0.578153	1
ABHD14A	ENSG00000248487	-1.12617	5.74273e-10	8.04367e-09	7.91359e-08	-1.13783	0.0241732	0.0635426	0.624312	0.0419847	0.799683	0.945949	1
ABHD14B	ENSG00000114779	-1.69926	1.54142e-19	6.82414e-18	6.71378e-17	-0.971459	0.0429712	0.100147	0.986727	0.273129	0.115695	0.472675	1
ABHD16A	ENSG00000204427	-0.0833763	0.472604	0.617044	1	-0.257789	0.0378987	0.0908549	0.894832	0.186944	0.174496	0.564026	1
ABHD17A	ENSG00000129968	-0.317031	0.0129996	0.0358228	0.352435	0.203928	0.345325	0.490047	1	0.157993	0.302245	0.687318	1
ABHD17B	ENSG00000107362	0.273786	0.0205712	0.0526968	0.518446	0.428898	0.0124206	0.0368877	0.361375	-0.0220267	0.847362	0.960756	1
ABHD17C	ENSG00000136379	0.417836	0.00293744	0.0100443	0.0988186	0.0596584	0.847996	0.904795	1	-0.0810385	0.56565	0.852464	1
ABHD18	ENSG00000164074	0.36207	0.0190428	0.0494092	0.486101	0.616031	0.00289334	0.0109327	0.106885	0.184738	0.176935	0.568848	1
ABHD2	ENSG00000140526	-0.684875	9.79296e-15	2.57727e-13	2.53559e-12	-2.14246	0.00459413	0.0161701	0.158088	0.107441	0.374782	0.748523	1
ABHD3	ENSG00000158201	0.353216	0.0539439	0.117231	1	-0.262834	0.728446	0.821545	1	0.230235	0.0952323	0.43916	1
ABHD4	ENSG00000100439	-1.0385	5.44049e-11	9.03401e-10	8.88792e-09	-0.522898	0.166084	0.28457	1	0.196467	0.198418	0.594038	1
ABHD5	ENSG00000011198	-0.0966744	0.548747	0.684031	1	-1.23862	5.43054e-05	0.00035512	0.00347185	-0.260063	0.0365546	0.291818	1
ABHD8	ENSG00000127220	-0.473829	0.00252682	0.00883147	0.0868865	0.130889	0.600942	0.720562	1	0.0727544	0.639283	0.887386	1
ABI2	ENSG00000138443	0.177123	0.0209658	0.053503	0.526377	0.359925	0.0329512	0.0811061	0.798479	-0.0715347	0.524143	0.830739	1
ABI3BP	ENSG00000154175	-0.383876	0.429104	0.577776	1	-1.51174	0.00575248	0.0194539	0.190273	0.00868018	0.869361	NA	NA
ABITRAM	ENSG00000119328	-0.214272	0.232269	0.371107	1	-0.738637	0.0528824	0.117613	1	-0.274537	0.0604538	0.364778	1
ABL1	ENSG00000097007	-0.416329	4.5948e-06	3.26572e-05	0.000321291	0.16627	0.297308	0.439034	1	0.188806	0.0666028	0.37975	1
ABLIM1	ENSG00000099204	-1.39839	2.81168e-26	2.20948e-24	2.17375e-23	-4.27125	1.68894e-12	4.32915e-11	4.23243e-10	-0.433552	0.000734343	0.0332151	0.344465
ABLIM2	ENSG00000163995	-0.101261	0.68835	0.791917	1	-0.795246	0.00916426	0.0287287	0.2812	-0.151076	0.350724	0.72797	1
ABLIM3	ENSG00000173210	-0.021519	0.9225	0.954196	1	-2.55333	3.28257e-05	0.00022801	0.00222915	-0.331102	0.00888772	0.146528	1
ABR	ENSG00000159842	-0.521063	6.48873e-08	6.56244e-07	6.45631e-06	0.260052	0.157114	0.273098	1	0.188358	0.0732933	0.393597	1
ABRACL	ENSG00000146386	0.0519803	0.739453	0.829667	1	1.23113	0.000655149	0.00307441	0.0300572	-0.199389	0.134171	0.50349	1
ABRAXAS1	ENSG00000163322	-0.474362	0.00487555	0.0155205	0.152695	-0.346668	0.507037	0.641997	1	0.141147	0.327932	0.710399	1
ABTB2	ENSG00000166016	1.33558	5.64153e-11	9.34005e-10	9.189e-09	2.90514	1.07421e-16	4.1636e-15	4.07058e-14	0.267724	0.0459295	0.321047	1
AC000093.1	ENSG00000284874	0.610742	0.00269293	0.00933213	0.0918121	0.622533	0.163429	0.281138	1	0.382721	0.00784645	0.137837	1
AC004151.1	ENSG00000180448	-2.59085	3.84772e-17	1.33064e-15	1.30913e-14	1.89608	0.0315057	0.078318	0.770842	0.159591	0.354794	0.731588	1
AC004805.1	ENSG00000266076	1.95099	2.36104e-05	0.000141747	0.00139455	-0.577453	0.588078	0.710311	1	0.000152975	0.996161	NA	NA
AC004922.1	ENSG00000284292	0.0513911	0.918946	0.952522	1	-0.200062	0.829065	0.892881	1	-0.155379	0.0135077	NA	NA
AC005324.4	ENSG00000255104	0.919876	0.0210789	0.0537378	0.528688	1.0204	0.281497	0.422444	1	0.0443524	0.777821	0.939439	1
AC005747.1	ENSG00000007237	-0.725772	5.28776e-06	3.70165e-05	0.000364179	-0.538009	0.0135116	0.0395611	0.387839	-0.234018	0.0331544	0.281606	1
AC006030.1	ENSG00000264324	0.56369	0.174346	0.299027	1	-1.992	0.032747	0.0807224	0.794708	0.0534924	0.560189	NA	NA
AC006254.1	ENSG00000243696	0.31679	0.41994	0.569146	1	0.990809	0.006595	0.0217594	0.212821	0.345661	0.0434555	0.313738	1
AC007192.1	ENSG00000268173	0.113132	0.774406	0.855917	1	0.283776	0.791791	0.867868	NA	0.379763	0.00682318	0.12827	1
AC007906.2	ENSG00000277639	-1.60256	0.00102501	0.00405689	0.0399129	-4.92086	4.6304e-08	6.00579e-07	5.8716e-06	0.0447136	0.758952	0.933954	1
AC008012.1	ENSG00000285901	-0.379399	0.0770234	0.157202	1	-1.42902	0.0182595	0.0506756	0.497596	-0.0212473	0.762897	0.934931	1
AC008397.2	ENSG00000285188	0.859618	0.0281584	0.0683606	0.672551	-0.841035	0.427102	0.56998	1	-0.0310451	0.636786	NA	NA
AC008687.8	ENSG00000283663	-2.0009	0.000155015	0.000760223	0.00747929	0.781844	0.501093	0.636693	NA	-0.00561656	0.849723	NA	NA
AC008758.5	ENSG00000268870	1.22025	0.0166339	0.0440049	0.432933	1.29697	0.178923	0.301014	1	-0.00991947	0.90697	NA	NA
AC008770.4	ENSG00000286098	-0.129078	0.735826	0.826983	1	-2.53792	0.00414731	0.0148295	0.144981	-0.0145663	0.846909	0.960637	1
AC009133.6	ENSG00000280893	-0.0875717	0.569235	0.69996	1	1.78617	1.19011e-07	1.42894e-06	1.39701e-05	0.159947	0.324953	0.707854	1
AC009879.3	ENSG00000285791	0.137098	0.771816	0.854578	1	-2.46513	0.0114683	0.0345736	0.338587	-0.0497814	0.453929	NA	NA
AC010132.3	ENSG00000256646	0.0300804	0.901381	0.941428	1	-0.661805	0.0158648	0.0451998	0.443482	-0.0526917	0.750041	0.930997	1
AC010255.3	ENSG00000250803	-0.0307435	0.883992	0.930465	NA	-2.65309	0.00567486	0.0192403	0.188184	0.0453635	0.417706	NA	NA
AC010326.1	ENSG00000152454	0.38072	0.0188616	0.0489846	0.481924	0.652706	0.0402597	0.0950344	0.936169	0.00771018	0.955101	0.988769	1
AC010531.1	ENSG00000131152	0.257441	0.371512	0.522552	NA	0.686066	0.549315	NA	NA	-0.117629	0.0181961	NA	NA
AC010547.4	ENSG00000261611	0.791083	0.0464409	0.104032	1	-2.15937	0.00432614	0.0153691	0.150257	0.185387	0.205199	0.603691	1
AC011498.4	ENSG00000267385	0.864901	0.0794035	0.161	1	2.23428	0.010772	0.0328528	0.321741	0.21481	0.066194	NA	1
AC013394.1	ENSG00000279765	0.923585	2.92892e-06	2.17306e-05	0.000213792	0.684073	0.00171901	0.00699209	0.0683587	0.138403	0.350893	0.72797	1
AC013470.2	ENSG00000226690	-0.0812663	0.734422	0.826015	NA	-3.83591	3.78433e-06	3.36107e-05	0.000328597	-0.024918	0.457765	NA	NA
AC013489.1	ENSG00000173867	0.908265	0.0548622	0.118841	1	-0.304619	0.551224	0.679887	1	0.184553	0.263127	0.656844	1
AC018630.2	ENSG00000275778	0.727988	0.023773	0.0593103	0.583511	0.128621	0.71349	0.810826	1	-0.00567935	0.973728	0.993628	1
AC020915.5	ENSG00000283515	-0.0802036	0.87411	0.923898	1	0.00392234	0.996708	0.997645	1	-0.340788	0.0473894	0.3254	1
AC022400.7	ENSG00000272916	0.731058	0.0474396	0.105774	1	0.466166	0.256215	0.394172	1	0.257194	0.137626	0.508637	1
AC022415.3	ENSG00000286132	-0.0890359	0.606248	0.730763	1	1.09455	0.00034542	0.00176625	0.0172679	-0.0497646	0.757326	0.933812	1
AC022826.2	ENSG00000258677	-1.07778	0.0224472	0.0565699	0.556551	-0.807594	0.472425	0.611159	1	NA	NA	NA	NA
AC025165.6	ENSG00000287908	0.334027	0.49334	0.635723	1	1.03445	0.0470543	0.107575	1	0.150585	0.19199	0.585917	1
AC026954.2	ENSG00000261915	1.59307	0.000109151	0.000555308	0.00546328	0.220846	0.837677	0.898767	1	-0.00654803	0.862372	NA	NA
AC027644.4	ENSG00000284461	0.341942	0.466897	0.612215	1	-2.35529	0.0277532	0.0709559	0.697503	-0.163328	0.20891	NA	1
AC040160.1	ENSG00000196155	-0.348414	0.339711	0.489351	1	2.65761	1.03099e-08	1.49671e-07	1.46327e-06	0.0127067	0.915907	NA	NA
AC055839.2	ENSG00000286190	0.249933	0.00377295	0.0125028	0.123006	-0.755053	6.76413e-07	6.94193e-06	6.78683e-05	-0.169485	0.158422	0.542507	1
AC068234.1	ENSG00000259753	0.531676	0.0513462	0.112698	1	-0.9624	0.246973	0.383618	NA	0.0258005	0.159705	NA	NA
AC068831.8	ENSG00000284946	0.648055	9.17293e-05	0.000474464	0.00466791	3.08668	2.63649e-25	2.00486e-23	1.96007e-22	0.194414	0.16089	0.545524	1
AC068896.3	ENSG00000258539	0.299685	0.431783	0.580497	1	1.19367	0.0270782	0.069542	0.68351	0.119308	0.473133	0.80547	1
AC068946.1	ENSG00000280537	0.695633	0.0411327	0.0939444	0.924251	0.231543	0.843477	NA	NA	0.00403458	0.962216	NA	NA
AC068946.2	ENSG00000284820	0.389274	0.362955	0.513797	1	-0.0305468	0.933599	0.960097	1	0.38425	0.0192486	0.218678	1
AC073111.4	ENSG00000284691	0.558736	0.0226644	0.0570291	0.561068	0.360093	0.21511	0.345888	1	0.0182722	0.908648	0.979122	1
AC074143.1	ENSG00000265690	0.709323	0.156578	0.275556	1	2.12751	0.0177076	0.0493925	0.485008	0.225539	0.108636	0.461181	1
AC079594.2	ENSG00000248710	0.246109	0.576101	0.705398	1	2.49923	0.0178525	0.0497446	0.488463	-0.317046	0.0373031	0.293908	1
AC087632.2	ENSG00000259316	-0.475681	0.136481	0.246456	1	1.92732	0.00973754	0.0302057	0.29571	0.228637	0.187921	0.582669	1
AC090360.1	ENSG00000267127	0.560676	0.190677	0.320243	1	1.32937	0.012983	0.0382378	0.374802	0.0548012	0.749901	0.930997	1
AC091230.1	ENSG00000140474	0.036107	0.789129	0.866699	1	0.377408	0.0556198	0.122442	1	0.327828	0.0331546	0.281606	1
AC091959.3	ENSG00000275740	0.142512	0.676714	0.784353	1	-0.389101	0.482821	0.620836	1	-0.352929	0.0425138	0.309585	1
AC092279.1	ENSG00000213096	0.801078	7.63072e-10	1.0452e-08	1.02829e-07	0.355728	0.319015	0.462157	1	-0.222675	0.0635977	0.371072	1
AC092329.3	ENSG00000283201	0.068253	0.844169	0.904938	1	NA	NA	NA	NA	-0.271025	0.0146624	0.192684	1
AC092718.3	ENSG00000260643	-0.162066	0.627002	0.746088	1	-0.917042	0.0189566	0.0523189	0.51372	0.120706	0.449367	0.79327	1
AC092718.8	ENSG00000284512	0.339781	0.499211	0.640634	1	-2.89633	0.0127963	0.0378065	0.370509	-0.100909	0.311362	NA	NA
AC092835.1	ENSG00000233757	0.50686	0.004098	0.0134022	0.131855	0.651545	0.138404	0.247971	1	-0.0347999	0.803676	0.947046	1
AC093512.2	ENSG00000285043	-0.505738	0.0266544	0.0652252	0.641704	-0.146899	0.520046	0.653238	1	0.180499	0.297493	0.684325	1
AC097637.1	ENSG00000173366	0.568198	0.189698	0.318952	1	1.11074	0.352511	0.496529	NA	-0.0943811	0.0361446	NA	NA
AC098582.1	ENSG00000287542	0.614655	0.1349	0.244359	1	-0.520932	0.467288	0.606577	1	-0.336428	0.0468953	0.323532	1
AC098650.1	ENSG00000283563	0.127958	0.791275	0.86785	1	-3.81371	8.38016e-08	1.03731e-06	1.01413e-05	-0.151909	0.302157	0.687234	1
AC099489.1	ENSG00000188897	-0.872788	0.0318117	0.0758281	0.746018	-1.77991	0.00133631	0.00562603	0.0550033	0.0351323	0.701837	NA	NA
AC100868.1	ENSG00000258417	-1.18476	0.000129326	0.000646745	0.00636286	-2.10562	0.00964463	0.0299524	0.293231	NA	NA	NA	NA
AC104389.5	ENSG00000239920	-0.430392	0.387924	0.537729	1	2.09707	0.0068509	0.0224829	0.219897	-0.0393177	0.561654	NA	NA
AC104452.1	ENSG00000283189	0.521778	0.207107	0.340694	1	0.408699	0.10498	0.200004	1	0.374496	0.0315551	0.276984	1
AC105052.3	ENSG00000267645	0.21004	0.0760685	0.155586	1	-1.35331	0.0221566	0.0593312	0.582792	0.134156	0.437914	0.787683	1
AC107871.1	ENSG00000260007	-0.248638	0.455961	0.601935	1	0.743948	0.0483589	0.109865	1	0.0615079	0.722876	0.921612	1
AC112128.1	ENSG00000285943	0.672861	0.00842032	0.0249539	0.245503	-0.397018	0.478254	0.616951	1	0.144547	0.384222	0.753805	1
AC116366.3	ENSG00000283782	-0.00953128	NA	NA	NA	0.0798365	0.938101	0.962759	1	1.09828	1.14904e-11	1.5704e-08	1.62862e-07
AC118553.2	ENSG00000283761	1.04905	0.00215758	0.00771218	0.0758746	0.277383	0.559939	0.687451	1	0.0289535	0.860812	0.964148	1
AC119674.2	ENSG00000284686	-0.0411108	0.935258	0.960671	1	2.03592	0.024941	0.0651534	0.640224	-0.0413798	0.676317	NA	NA
AC126283.2	ENSG00000285330	-0.957836	0.0270067	0.0659622	0.648954	-0.709922	0.323035	0.466457	NA	-0.0685525	0.0687125	NA	NA
AC131160.1	ENSG00000283765	1.28985	0.000697297	0.00287968	0.0283311	0.789955	0.515695	0.64951	1	-0.0491655	0.169821	NA	NA
AC132217.2	ENSG00000284779	-0.615178	0.0292928	0.070761	0.696166	NA	NA	NA	NA	NA	NA	NA	NA
AC138696.1	ENSG00000264668	1.73699	7.79498e-05	0.000409904	0.00403275	0.361019	0.731444	0.82361	1	-0.0406054	0.457491	0.798345	1
AC138969.1	ENSG00000183889	0.177112	0.234826	0.374335	1	1.16815	0.00115727	0.0049799	0.0486864	0.403702	0.00430897	0.0965422	0.996314
AC233992.2	ENSG00000271698	0.783754	0.0546315	0.118448	1	0.225993	0.706603	0.805398	1	0.115684	0.250672	NA	1
AC235565.2	ENSG00000284800	NA	NA	NA	NA	-2.40476	0.0169145	0.0476597	0.467848	-0.0853189	0.275731	NA	NA
AC236972.4	ENSG00000278803	0.0556554	0.823986	NA	NA	-3.61644	0.00120392	0.00514735	0.0503235	-0.00837975	0.933226	NA	NA
AC244197.3	ENSG00000241489	0.659256	0.040614	0.0929446	0.914415	-0.892593	0.146558	0.259007	1	0.366491	0.019527	0.220559	1
ACAA1	ENSG00000060971	-0.467642	0.00199206	0.00719376	0.0707743	0.182041	0.47967	0.618179	1	0.172707	0.225483	0.624454	1
ACACA	ENSG00000278540	0.271959	0.0167738	0.0443049	0.435884	0.0661512	0.842026	0.901344	1	-0.0419006	0.681311	0.903238	1
ACACB	ENSG00000076555	0.258477	0.164012	0.285783	1	0.523701	0.27651	0.416919	1	0.561909	0.000194763	0.0138037	0.143154
ACAD10	ENSG00000111271	0.246339	0.129967	0.237358	1	0.309969	0.150463	0.264328	1	0.303389	0.0270262	0.256594	1
ACAD9	ENSG00000177646	-0.293357	0.0357733	0.0838149	0.824595	0.152637	0.395955	0.539689	1	0.0655907	0.592563	0.867159	1
ACADSB	ENSG00000196177	-0.334044	0.012011	0.0335291	0.329869	-1.43225	5.12276e-06	4.36994e-05	0.000427231	-0.160018	0.259258	0.653983	1
ACADVL	ENSG00000072778	-0.26011	0.0515869	0.113122	1	-0.745543	0.10772	0.204075	1	0.393473	0.00534863	0.110925	1
ACAN	ENSG00000157766	0.211589	0.628167	0.746698	NA	-2.78827	0.00210788	0.008336	0.0814975	-0.0608746	0.459036	NA	NA
ACAP1	ENSG00000072818	-0.118398	0.782732	0.862557	1	-1.62219	0.0361573	0.0874312	0.860773	0.134452	0.250372	NA	1
ACAP3	ENSG00000131584	0.523065	8.03362e-06	5.38513e-05	0.000529805	0.940214	0.00117184	0.00503042	0.0491803	0.509594	0.000436237	0.0241379	0.250328
ACAT2	ENSG00000120437	-0.058146	0.671138	0.780444	1	0.852733	0.00112963	0.00487675	0.0476779	-0.00260753	0.979591	0.993932	1
ACBD3	ENSG00000182827	-0.0410701	0.746123	0.8348	1	-1.03633	1.49635e-09	2.47362e-08	2.41835e-07	-0.167712	0.127763	0.49193	1
ACBD4	ENSG00000181513	0.214934	0.435484	0.584158	1	0.49566	0.0829774	0.167201	1	0.380667	0.0280404	0.261671	1
ACBD7	ENSG00000176244	1.19138	2.98619e-14	7.39392e-13	7.27434e-12	2.73843	3.74442e-09	5.80531e-08	5.67561e-07	0.0269096	0.837706	0.957991	1
ACCS	ENSG00000110455	-1.47712	0.00369901	0.0123138	0.121147	-1.4797	0.0839687	0.168709	1	-0.014165	0.714043	NA	NA
ACD	ENSG00000102977	0.253903	0.0718567	0.148395	1	0.431905	0.280705	0.421573	1	0.293462	0.0498759	0.332134	1
ACE	ENSG00000159640	-0.329179	0.390229	0.540119	1	-1.46333	0.0363076	0.0877018	0.863431	-0.0118173	0.921285	NA	1
ACE2	ENSG00000130234	1.39633	0.00580457	0.0180993	0.178066	-0.256733	0.817304	0.88521	NA	-0.03544	0.769103	NA	1
ACER2	ENSG00000177076	0.550583	0.0237436	0.0592458	0.582876	0.52713	0.148013	0.260943	1	-0.0285491	0.868467	0.96584	1
ACHE	ENSG00000087085	-0.0119123	0.963168	0.979078	1	-1.65129	1.83016e-06	1.74379e-05	0.000170483	-0.126745	0.443601	0.791208	1
ACIN1	ENSG00000100813	0.0549908	0.586087	0.713969	1	0.58024	0.00222518	0.00873067	0.0853561	0.199191	0.0265485	0.2557	1
ACKR1	ENSG00000213088	0.664145	0.0346479	0.0815863	0.802669	-0.664924	0.307439	0.449505	1	0.104444	0.521437	0.829335	1
ACKR3	ENSG00000144476	1.27982	1.8741e-14	4.75284e-13	4.67598e-12	1.59749	2.6925e-12	6.74475e-11	6.59406e-10	0.0498962	0.745816	0.929431	1
ACLY	ENSG00000131473	-0.0728867	0.440604	0.588011	1	0.467955	0.0505287	0.113631	1	-0.00889373	0.919648	0.98054	1
ACO2	ENSG00000100412	0.190768	0.238244	0.378091	1	-0.900095	4.99398e-05	0.000329541	0.00322178	0.016789	0.873277	0.967001	1
ACOT1	ENSG00000184227	-1.29181	0.00361877	0.0120731	0.118779	-0.730886	0.215127	0.345888	1	0.0207419	0.861279	NA	1
ACOT11	ENSG00000162390	-1.12092	0.00276457	0.00954092	0.0938662	-0.44984	0.575517	0.70065	1	0.310033	0.0514599	0.337315	1
ACOT2	ENSG00000119673	-1.49655	4.96365e-08	5.10643e-07	5.02385e-06	-1.01442	0.0210044	0.0567834	0.557602	-0.170492	0.23554	0.632938	1
ACOT7	ENSG00000097021	-0.303597	0.0187867	0.0488127	0.480233	-0.296211	0.547706	0.676855	1	-0.0944644	0.452301	0.794755	1
ACOT8	ENSG00000101473	-0.0165966	0.916689	0.951166	1	-0.492827	0.0121224	0.0362203	0.354708	0.0634	0.658471	0.893855	1
ACOT9	ENSG00000123130	-1.25943	1.2522e-31	1.47687e-29	1.45299e-28	-0.29358	0.411453	0.554987	1	0.11782	0.379178	0.751155	1
ACOX2	ENSG00000168306	-1.58757	4.63176e-08	4.78558e-07	4.70819e-06	-2.13623	0.0132237	0.0388609	0.380907	0.422414	0.0134756	0.185887	1
ACP1	ENSG00000143727	-0.35792	0.00419989	0.013666	0.13445	-0.394553	0.140142	0.25016	1	-0.0928172	0.376331	0.749682	1
ACP5	ENSG00000102575	-2.22434	1.18003e-12	2.42051e-11	2.38137e-10	-2.11729	0.0509514	0.114404	NA	0.00126747	0.979407	NA	NA
ACP6	ENSG00000162836	-0.762664	0.00211085	0.00757534	0.0745283	0.48417	0.111321	0.20946	1	0.185922	0.284093	0.67373	1
ACPP	ENSG00000014257	0.486914	0.14334	0.25641	1	-2.19851	0.0176579	0.0492969	0.484071	0.212947	0.0108275	NA	NA
ACSF2	ENSG00000167107	-0.340762	0.0630084	0.133094	1	0.769125	0.0834128	0.167866	1	0.419923	0.0158842	0.201007	1
ACSF3	ENSG00000176715	0.0221654	0.881305	0.928513	1	0.553952	0.00145992	0.00606647	0.0593094	0.213359	0.115917	0.473188	1
ACSL1	ENSG00000151726	-0.342464	0.013525	0.0370025	0.364041	-1.10261	9.54501e-12	2.23496e-10	2.18503e-09	-0.0385438	0.760094	0.933954	1
ACSL3	ENSG00000123983	0.153479	0.132671	0.241244	1	-0.200913	0.183522	0.306652	1	-0.263016	0.0113519	0.169297	1
ACSL4	ENSG00000068366	-0.00512097	0.966363	0.980615	1	-1.47641	7.94135e-06	6.53015e-05	0.000638425	-0.522476	1.73932e-06	0.00033959	0.0035218
ACSL6	ENSG00000164398	1.42461	1.2169e-16	4.00953e-15	3.94469e-14	-0.97381	0.0335097	0.082313	0.810349	-0.0931292	0.461429	0.800908	1
ACSM3	ENSG00000005187	-0.899421	0.0693957	0.144166	1	-1.92316	0.0399846	0.0945947	0.931714	-0.0490503	0.539122	NA	NA
ACSS1	ENSG00000154930	1.20112	2.27101e-05	0.000137179	0.0013496	0.930191	0.208115	0.337079	1	0.135571	0.435639	0.786793	1
ACSS3	ENSG00000111058	0.180995	0.552232	0.686363	1	-2.52229	5.11606e-10	9.18992e-09	8.9846e-08	0.0122777	0.943722	0.986439	1
ACTA1	ENSG00000143632	-1.11451	NA	NA	NA	-2.96637	8.05189e-05	0.000501876	0.00490663	0.0802489	0.0769921	0.401469	1
ACTA2	ENSG00000107796	-3.93221	4.38593e-156	2.44706e-152	2.40748e-151	-3.17612	1.49484e-12	3.84397e-11	3.75809e-10	-0.0836471	0.631283	0.883719	1
ACTB	ENSG00000075624	-0.626414	9.1843e-08	8.98988e-07	8.84449e-06	0.0973855	0.160797	0.277958	1	0.0196655	0.833114	0.956156	1
ACTBL2	ENSG00000169067	-1.23171	0.00503888	0.0159827	0.157243	NA	NA	NA	NA	-0.00561656	0.849723	NA	NA
ACTC1	ENSG00000159251	-1.50875	NA	NA	NA	-7.18326	1.3931e-10	2.70638e-09	2.64591e-08	0.0750362	NA	NA	NA
ACTG1	ENSG00000184009	-0.552097	5.26537e-07	4.50802e-06	4.43512e-05	0.508973	1.24495e-05	9.66588e-05	0.000944992	0.0575	0.58404	0.862354	1
ACTG2	ENSG00000163017	-4.12761	3.86433e-46	9.37409e-44	9.22249e-43	-3.66723	6.01937e-06	5.05646e-05	0.000494349	-0.124799	0.421361	0.777578	1
ACTL6B	ENSG00000077080	0.431835	0.0380743	0.0880681	0.866439	-0.685608	0.286086	0.427443	1	-0.119648	0.391946	0.759602	1
ACTN1	ENSG00000072110	-1.96907	6.50811e-60	3.2039e-57	3.15209e-56	-0.0319719	0.907922	0.943307	1	0.209802	0.100071	0.448414	1
ACTN3	ENSG00000248746	-1.15426	0.0205381	0.0526361	0.517849	-1.51633	0.196775	0.323115	NA	-0.0126034	0.646854	NA	NA
ACTN4	ENSG00000130402	-1.40443	8.73787e-55	3.2501e-52	3.19754e-51	-0.468559	0.432399	0.574935	1	0.265301	0.0419885	0.308312	1
ACTR10	ENSG00000131966	-0.0548464	0.610526	0.734333	1	-0.975694	1.19675e-09	2.01804e-08	1.97295e-07	-0.202195	0.0678894	0.384418	1
ACTR1B	ENSG00000115073	0.510552	0.000946179	0.00377975	0.0371862	0.510132	0.00251908	0.00969584	0.0947922	0.235794	0.0968585	0.442287	1
ACTR2	ENSG00000138071	-0.134649	0.142705	0.255438	1	-0.385381	0.00200319	0.00798325	0.0780489	-0.0991383	0.463549	0.801922	1
ACTR3	ENSG00000115091	-0.419297	0.000276987	0.00127754	0.0125688	-0.51391	0.00267199	0.0101782	0.0995078	-0.140181	0.161025	0.545524	1
ACTR3B	ENSG00000133627	0.557172	0.000316176	0.00143109	0.0140794	0.238284	0.567712	0.694933	1	0.128444	0.260964	0.654748	1
ACTR6	ENSG00000075089	0.176015	0.275992	0.421185	1	-0.0914482	0.649549	0.761127	1	-0.342317	0.00862094	0.14426	1
ACTR8	ENSG00000113812	-0.348943	0.0023899	0.0084134	0.0827734	-0.437933	0.000634277	0.00299348	0.029266	-0.0724538	0.492617	0.813901	1
ACTRT3	ENSG00000184378	-1.8373	0.000178365	0.000861359	0.00847429	-2.45805	0.00935628	0.0292217	0.28608	-0.00394352	0.956453	NA	NA
ACVR1	ENSG00000115170	-0.545707	0.000245772	0.00114844	0.0112987	-0.141758	0.732019	0.823967	1	-0.153241	0.35363	0.7304	1
ACVR2A	ENSG00000121989	0.745285	1.68817e-15	4.84677e-14	4.76839e-13	0.931035	0.0205426	0.055744	0.547404	-0.169368	0.118344	0.476337	1
ACVR2B	ENSG00000114739	1.13731	3.69997e-20	1.74451e-18	1.7163e-17	0.812795	0.120252	0.222696	1	0.0119879	0.903064	0.977831	1
ACVRL1	ENSG00000139567	1.05889	0.0239088	0.0595956	0.586319	-2.67195	0.000483623	0.00236104	0.0230829	0.0601312	0.227279	NA	NA
ACY1	ENSG00000243989	-1.46615	2.31659e-14	5.77871e-13	5.68525e-12	-0.852101	0.138599	0.24821	1	0.0152108	0.930689	0.983699	1
ACYP1	ENSG00000119640	0.381089	0.0449925	0.101384	0.997449	0.858704	0.000145274	0.000844824	0.00825949	-0.0864502	0.575972	0.858337	1
ACYP2	ENSG00000170634	0.150599	0.497014	0.638647	1	-1.1241	0.00209479	0.00829656	0.081112	0.00478108	0.975688	0.993628	1
AD000671.2	ENSG00000267120	0.320576	0.150447	0.266756	1	0.341158	0.768049	0.850554	1	0.212562	0.0423643	NA	1
ADA	ENSG00000196839	-0.40582	0.0399001	0.0916366	0.901547	2.0207	5.42562e-05	0.000354943	0.00347013	0.077428	0.651296	0.893457	1
ADA2	ENSG00000093072	1.19423	0.00303019	0.0103235	0.101565	-1.90886	0.00609408	0.0204018	0.199543	0.0607378	0.723878	0.921612	1
ADAL	ENSG00000168803	-0.0406312	0.77113	0.854101	1	-0.657996	0.000125472	0.000737185	0.00720715	-0.0810753	0.569133	0.854555	1
ADAM10	ENSG00000137845	0.122503	0.247503	0.388439	1	0.328781	0.00134007	0.0056381	0.0551214	-0.0847905	0.445148	0.791534	1
ADAM12	ENSG00000148848	-1.06591	1.99238e-05	0.000122022	0.00120048	-2.85355	1.71921e-33	2.45125e-31	2.39648e-30	-0.113763	0.516301	0.826355	1
ADAM15	ENSG00000143537	-1.21877	6.10545e-13	1.29195e-11	1.27105e-10	0.406187	0.192839	0.318288	1	0.233273	0.0993777	0.447297	1
ADAM19	ENSG00000135074	-1.29683	3.6093e-12	6.83398e-11	6.72347e-10	-0.943802	4.65796e-05	0.000310058	0.00303131	-0.000558518	0.996583	0.999137	1
ADAM20	ENSG00000134007	1.22333	0.00151712	0.00568217	0.0559028	0.448685	0.350052	0.494602	1	0.240559	0.166493	0.554088	1
ADAM22	ENSG00000008277	0.872985	5.34005e-09	6.40271e-08	6.29916e-07	-0.266478	0.593457	0.71443	1	-0.368444	0.00319885	0.0817172	0.844311
ADAM23	ENSG00000114948	0.323074	0.0315591	0.0753224	0.741043	-0.380424	0.200462	0.327547	1	-0.162442	0.158349	0.542507	1
ADAM28	ENSG00000042980	-2.57367	4.72443e-16	1.45363e-14	1.43012e-13	-0.543846	0.432759	0.575223	1	-0.0379516	0.704993	NA	NA
ADAM29	ENSG00000168594	0.15619	0.682502	0.78806	NA	-2.81615	0.0135882	0.0397492	NA	-0.133662	0.149903	NA	NA
ADAM32	ENSG00000197140	0.48026	0.0176497	0.0462824	0.455339	-0.431584	0.491447	0.628599	1	-0.0263063	0.880239	0.968692	1
ADAM33	ENSG00000149451	-1.94253	4.13896e-10	5.9929e-09	5.89598e-08	-0.0621784	0.913444	0.946702	1	0.0822349	0.317971	NA	NA
ADAM9	ENSG00000168615	-0.7162	7.51175e-12	1.38167e-10	1.35932e-09	-0.88237	0.0174932	0.0490258	0.481332	0.0266609	0.815854	0.951091	1
ADAMTS1	ENSG00000154734	-0.326718	0.0794357	0.161032	1	-3.55713	1.9961e-07	2.29322e-06	2.24198e-05	0.239782	0.102958	0.453491	1
ADAMTS10	ENSG00000142303	-0.179271	0.199762	0.331313	1	-0.197483	0.293456	0.435035	1	0.295557	0.0220645	0.234617	1
ADAMTS12	ENSG00000151388	-0.828001	2.84907e-07	2.5611e-06	2.51968e-05	-1.73095	0.00367433	0.0133962	0.130969	0.126567	0.464541	0.801988	1
ADAMTS13	ENSG00000160323	0.0348283	0.908928	0.946063	1	0.911224	0.000353485	0.00179943	0.0175923	0.18705	0.280331	0.670447	1
ADAMTS14	ENSG00000138316	-0.215608	0.619152	0.740557	1	-1.22167	0.0865495	0.172634	1	0.132059	0.0322692	NA	NA
ADAMTS15	ENSG00000166106	-1.74463	2.6414e-17	9.32736e-16	9.17652e-15	-1.56377	7.82157e-09	1.15544e-07	1.12962e-06	0.0515479	0.759084	0.933954	1
ADAMTS16	ENSG00000145536	-2.93575	1.25293e-31	1.47687e-29	1.45299e-28	-2.63029	0.000103699	0.000624423	0.00610472	0.0778238	0.527328	NA	1
ADAMTS17	ENSG00000140470	-0.285224	0.475686	0.619421	1	-0.518872	0.152282	0.266627	1	0.392017	0.00974257	0.155998	1
ADAMTS18	ENSG00000140873	0.52235	0.00571588	0.0178727	0.175836	-1.61273	0.00649717	0.021481	0.210098	0.225827	0.111972	0.465283	1
ADAMTS19	ENSG00000145808	0.56777	0.0161539	0.0429248	0.422306	1.85433	0.00563768	0.0191468	0.18727	-0.19139	0.202357	0.599527	1
ADAMTS2	ENSG00000087116	0.740016	0.0121049	0.0337191	0.331738	-0.104171	0.806005	0.877485	1	0.215061	0.202968	0.600269	1
ADAMTS4	ENSG00000158859	1.95286	5.69295e-11	9.3973e-10	9.24533e-09	0.0424707	0.939963	0.963493	1	0.0824525	0.545348	NA	1
ADAMTS5	ENSG00000154736	-0.748362	1.071e-05	6.98614e-05	0.000687316	-3.84412	1.18083e-09	1.9933e-08	1.94877e-07	-0.149872	0.350136	0.72797	1
ADAMTS6	ENSG00000049192	0.725324	0.000261713	0.00121412	0.0119449	1.04712	0.114047	0.213582	1	0.074892	0.559542	0.84989	1
ADAMTS7	ENSG00000136378	0.355	0.0649684	0.136665	1	1.2696	0.051132	0.114761	1	0.428783	0.00434382	0.0971636	1
ADAMTS8	ENSG00000134917	-3.0515	2.0146e-16	6.52232e-15	6.41684e-14	-1.81474	0.0292789	0.0738983	0.726723	-0.0626522	0.698145	0.910792	1
ADAMTS9	ENSG00000163638	-1.06511	3.83938e-22	2.17843e-20	2.1432e-19	1.37976	1.26348e-31	1.49455e-29	1.46116e-28	0.155812	0.138015	0.509521	1
ADAMTSL1	ENSG00000178031	0.466988	0.124514	0.229655	1	-3.27781	1.78418e-05	0.000132828	0.0012986	-0.376646	0.029982	0.268689	1
ADAMTSL3	ENSG00000156218	-2.72228	5.01661e-16	1.53226e-14	1.50748e-13	-3.42864	0.000194783	0.0010872	0.0106291	0.0903773	0.54941	0.843874	1
ADAMTSL4	ENSG00000143382	-1.14735	0.000429564	0.00187865	0.0184827	-0.180086	0.71848	0.814352	1	0.0542558	0.670307	NA	1
ADAP1	ENSG00000105963	-0.094263	0.613815	0.736385	1	-1.82623	4.45579e-09	6.8221e-08	6.66968e-07	-0.0895124	0.527661	0.833099	1
ADARB1	ENSG00000197381	-0.532951	0.000582226	0.00245907	0.024193	-1.02624	0.00520249	0.0179319	0.175313	0.00971552	0.945966	0.986731	1
ADAT1	ENSG00000065457	0.520487	0.000157651	0.000771032	0.00758563	0.0780972	0.802805	0.875444	1	0.0827216	0.532645	0.835163	1
ADAT2	ENSG00000189007	0.502097	0.0216241	0.05489	0.540024	0.682159	0.00124705	0.00530904	0.0519042	0.00104795	0.995019	0.998819	1
ADCK2	ENSG00000133597	-0.404812	0.00401661	0.0131694	0.129565	1.09394	1.08803e-09	1.84446e-08	1.80325e-07	-0.109851	0.456806	0.797644	1
ADCY1	ENSG00000164742	1.38502	2.77602e-12	5.35312e-11	5.26655e-10	-1.25174	6.76853e-23	4.39377e-21	4.2956e-20	0.0248061	0.819697	0.951231	1
ADCY2	ENSG00000078295	1.50982	4.39337e-19	1.8664e-17	1.83622e-16	-1.10985	0.0716453	0.149631	1	-0.618	4.6979e-07	0.000123316	0.00127888
ADCY3	ENSG00000138031	0.0129672	0.931934	0.959017	1	0.88948	1.123e-05	8.82107e-05	0.000862399	0.327828	0.0173613	0.207352	1
ADCY5	ENSG00000173175	0.863399	4.1777e-06	3.00113e-05	0.00029526	0.402311	0.490224	0.627577	1	0.014416	0.911023	0.979287	1
ADCY6	ENSG00000174233	0.00276207	0.985355	0.991874	1	0.133578	0.252996	0.390725	1	0.261902	0.0317273	0.277781	1
ADCY8	ENSG00000155897	0.910727	0.00229613	0.00813463	0.0800308	-1.30344	0.0504629	0.113531	1	-0.252054	0.142105	0.516355	1
ADCYAP1	ENSG00000141433	-0.00561304	0.983251	0.990887	1	-5.49015	4.29784e-34	6.72864e-32	6.57831e-31	-0.338411	0.0192984	0.219063	1
ADCYAP1R1	ENSG00000078549	1.32784	6.9018e-10	9.53942e-09	9.38515e-08	0.489347	0.535147	0.666212	1	0.228949	0.033915	0.284042	1
ADD2	ENSG00000075340	0.637588	7.62767e-05	0.000402116	0.00395613	1.43651	0.00274982	0.0104453	0.102119	-0.0425318	0.673486	0.90005	1
ADD3	ENSG00000148700	-0.0634392	0.652885	0.765748	1	-1.3423	0.000619188	0.00293233	0.0286682	0.0679332	0.5387	0.838653	1
ADGB	ENSG00000118492	-0.412489	0.359782	0.510688	1	-3.38815	0.000333709	0.00171461	0.016763	0.0108327	0.885432	NA	NA
ADGRA1	ENSG00000197177	0.641282	0.088842	0.175877	1	-1.41782	0.0268872	0.0692163	0.680317	0.313005	0.0627185	0.369631	1
ADGRA2	ENSG00000020181	-1.68819	5.04867e-16	1.53925e-14	1.51435e-13	-3.96028	6.49197e-18	2.86382e-16	2.79984e-15	-0.0257085	0.880275	0.968692	1
ADGRA3	ENSG00000152990	0.229101	0.00968491	0.0280655	0.276116	0.653512	5.91211e-08	7.49289e-07	7.32548e-06	0.123337	0.233077	0.631411	1
ADGRB1	ENSG00000181790	0.187476	0.449523	0.595923	1	-0.388318	0.57607	0.701028	1	0.363942	0.0148217	0.193712	1
ADGRB2	ENSG00000121753	0.468222	0.00111174	0.00434572	0.0427544	1.70145	8.07043e-09	1.1878e-07	1.16127e-06	0.317206	0.0113716	0.169297	1
ADGRB3	ENSG00000135298	1.63044	4.19374e-35	6.43989e-33	6.33575e-32	1.20883	0.0601852	0.130248	1	-0.130923	0.216617	0.61704	1
ADGRD1	ENSG00000111452	-0.286905	0.448261	0.594768	1	-1.60659	0.000153712	0.000885191	0.00865414	0.297641	0.0816288	0.411972	1
ADGRG1	ENSG00000205336	1.47218	1.52784e-17	5.49957e-16	5.41063e-15	0.56064	0.460566	0.6012	1	0.24682	0.0428576	0.310978	1
ADGRG2	ENSG00000173698	-2.06943	2.54954e-05	0.000151704	0.0014925	-4.26959	1.11707e-05	8.77876e-05	0.000858262	-0.138485	0.347393	0.725996	1
ADGRG6	ENSG00000112414	-2.58086	3.87353e-28	3.60196e-26	3.5437e-25	-0.0129159	0.983263	0.988623	1	0.0328012	0.839559	0.957991	1
ADGRG7	ENSG00000144820	2.01341	5.08237e-05	0.000282808	0.00278235	-0.238262	0.80821	NA	NA	0.00835712	0.772465	NA	NA
ADGRL2	ENSG00000117114	-0.377389	0.000129963	0.000649738	0.00639231	-0.0922352	0.78922	0.865773	1	-0.242643	0.0264518	0.255309	1
ADGRL3	ENSG00000150471	0.532603	7.22786e-06	4.89996e-05	0.000482072	-3.4531	1.69842e-121	6.78052e-118	6.62902e-117	-0.244698	0.0190067	0.217194	1
ADH5	ENSG00000197894	-0.0806876	0.502183	0.64356	1	0.388996	9.5386e-05	0.000581604	0.00568609	-0.109254	0.274513	0.665562	1
ADI1	ENSG00000182551	-1.24027	4.65948e-21	2.42206e-19	2.38289e-18	-1.0474	3.46269e-05	0.000238858	0.00233522	0.0600465	0.661414	0.895625	1
ADIPOR1	ENSG00000159346	-0.266598	0.0168419	0.0444472	0.437284	-1.11795	0.022368	0.0597915	0.587309	-0.0527091	0.63759	0.886734	1
ADIPOR2	ENSG00000006831	0.0357462	0.708916	0.80777	1	0.681275	3.78812e-05	0.000258846	0.00253063	-0.0943812	0.409803	0.770591	1
ADM2	ENSG00000128165	0.40832	0.199227	0.33072	1	1.77495	0.00515065	0.0177955	0.173979	0.0720395	0.583411	0.862005	1
ADM5	ENSG00000224420	0.0217993	0.952141	0.971409	1	2.022	0.00110443	0.00479387	0.0468676	0.151267	0.355894	0.732972	1
ADNP	ENSG00000101126	0.31642	0.00142601	0.00537581	0.0528888	0.698467	0.00264791	0.0101086	0.0988279	-0.187659	0.188956	0.583607	1
ADNP2	ENSG00000101544	0.139169	0.191519	0.321046	1	0.690697	0.000431783	0.00213869	0.0209091	0.0183599	0.848163	0.960756	1
ADORA2A	ENSG00000128271	1.90269	0.000248178	0.00115783	0.0113911	0.713708	0.4697	0.608917	1	-0.0376089	0.735541	0.92628	1
ADORA2B	ENSG00000170425	0.494248	0.0581083	0.124583	1	-1.39968	0.00952498	0.0296558	0.290328	0.142598	0.392534	0.759815	1
ADPGK	ENSG00000159322	-0.275541	0.0334509	0.0791044	0.778251	-0.623059	0.141187	0.251519	1	0.102516	0.411419	0.771208	1
ADPRH	ENSG00000144843	-0.977555	0.0544867	0.118257	1	-2.44426	0.00663623	0.0218728	0.21393	0.105457	0.196503	NA	NA
ADPRHL2	ENSG00000116863	-0.280241	0.0504469	0.111147	1	-0.520673	0.0513338	0.115056	1	0.146628	0.27882	0.66972	1
ADRA1B	ENSG00000170214	0.958131	0.00549322	0.0172215	0.16943	3.22953	1.26717e-06	1.24068e-05	0.000121296	0.363012	0.0267308	0.256465	1
ADRA2A	ENSG00000150594	1.01198	2.19233e-05	0.000132906	0.00130756	1.42474	0.022751	0.060582	0.595063	0.0920077	0.579689	0.859977	1
ADRA2C	ENSG00000184160	-0.988381	0.00175433	0.00644246	0.0633827	-0.541321	0.398875	0.542373	1	0.0821349	0.637817	0.886869	1
ADRB1	ENSG00000043591	-0.699559	0.16612	0.288406	1	-3.81667	0.000259561	0.00138762	0.0135662	-0.150903	0.0662952	NA	NA
ADRB2	ENSG00000169252	-0.603826	0.039324	0.0905123	0.890485	1.53035	0.00198381	0.00791394	0.0773713	0.0533583	0.753157	0.931614	1
ADRM1	ENSG00000130706	-0.524689	6.28945e-06	4.35011e-05	0.000427976	-0.190571	0.209435	0.338765	1	0.106315	0.456525	0.797318	1
ADSL	ENSG00000239900	-0.462297	2.13829e-05	0.000129959	0.00127858	-0.0780866	0.525302	0.657925	1	-0.0240486	0.82975	0.955487	1
ADSS1	ENSG00000185100	-0.752213	0.00236189	0.00832744	0.0819276	0.24217	0.632008	0.747153	1	-0.0788423	0.633388	0.884672	1
ADSS2	ENSG00000035687	-0.368877	0.0109368	0.0310692	0.305667	-0.366673	0.0642145	0.137154	1	-0.0862288	0.460912	0.800544	1
ADTRP	ENSG00000111863	-1.23195	0.0168576	0.0444631	0.437441	-0.940292	0.407215	0.550993	NA	-0.0408757	0.623538	NA	NA
AEBP1	ENSG00000106624	0.373061	0.183814	0.311404	1	0.292176	0.0453699	0.104778	1	0.390532	0.0217355	0.233537	1
AEN	ENSG00000181026	-0.116902	0.242946	0.383409	1	1.71312	3.82142e-32	4.80506e-30	4.69771e-29	0.189981	0.0917397	0.433843	1
AFAP1L1	ENSG00000157510	-1.16058	0.0203873	0.052354	0.515073	-0.960175	0.0919904	0.180577	1	0.0127264	0.852199	NA	NA
AFAP1L2	ENSG00000169129	0.778112	0.0050898	0.0161198	0.158591	-3.73888	1.50257e-19	7.71527e-18	7.54289e-17	-0.11372	0.510032	0.822394	1
AFDN	ENSG00000130396	0.671195	5.28043e-14	1.26443e-12	1.24398e-11	1.12613	0.0037168	0.013514	0.132121	-0.0104688	0.912829	0.979324	1
AFF1	ENSG00000172493	-0.069693	0.527094	0.664566	1	-1.04006	0.0292041	0.0737381	0.725148	0.0741662	0.589452	0.86539	1
AFF2	ENSG00000155966	0.918059	3.63498e-13	7.93251e-12	7.80423e-11	-0.126482	0.732588	0.824487	1	-0.0728238	0.557832	0.848986	1
AFF3	ENSG00000144218	0.388992	0.000982629	0.00390671	0.0384353	0.161697	0.822341	0.888778	1	-0.0683748	0.619909	0.880056	1
AFF4	ENSG00000072364	0.202015	0.0198094	0.0510909	0.502647	0.137858	0.537495	0.668347	1	-0.111315	0.337056	0.716881	1
AFG3L2	ENSG00000141385	-0.359491	0.000311534	0.00141352	0.0139066	-0.419256	0.0737941	0.15324	1	-0.0246084	0.811645	0.950775	1
AFMID	ENSG00000183077	-0.503696	0.000825408	0.00334844	0.0329429	1.12297	4.86265e-06	4.17706e-05	0.000408374	0.18323	0.267984	0.661929	1
AFP	ENSG00000081051	4.48915	3.99538e-21	2.09639e-19	2.06248e-18	-1.82384	0.0857844	0.171472	NA	-0.0174089	0.740991	NA	NA
AFTPH	ENSG00000119844	0.511265	0.000252473	0.00117582	0.011568	-0.207132	0.395268	0.538984	1	-0.181898	0.122942	0.483109	1
AGA	ENSG00000038002	-0.459719	0.0358672	0.0839761	0.826181	-1.27161	0.0599777	0.129957	1	-0.0397213	0.809272	0.949656	1
AGAP1	ENSG00000157985	0.635286	7.93388e-07	6.56113e-06	6.45502e-05	-0.436564	0.375079	0.519123	1	0.0618833	0.568984	0.854555	1
AGAP2	ENSG00000135439	0.699788	0.000149175	0.00073481	0.00722926	0.779225	0.184852	0.307952	1	0.128375	0.319374	0.701969	1
AGAP4	ENSG00000188234	0.827199	1.55098e-05	9.73754e-05	0.000958007	0.922551	5.2496e-05	0.000344699	0.00336998	0.344631	0.019947	0.222783	1
AGAP9	ENSG00000204172	0.564268	0.00362696	0.0120981	0.119024	0.63058	0.0763877	0.157256	1	0.389691	0.0129497	0.183068	1
AGBL1	ENSG00000273540	1.17269	0.00345336	0.0115906	0.114031	-0.025915	0.978711	0.985872	1	-0.119191	0.475765	0.806434	1
AGBL2	ENSG00000165923	-0.667484	0.182828	0.310237	1	-2.32729	0.0191023	0.052612	0.516593	0.0156113	0.738735	NA	NA
AGBL3	ENSG00000146856	-0.201674	0.610749	0.734549	1	-1.58379	0.0197045	0.0538895	0.529211	-0.0240559	0.890177	0.972347	1
AGBL4	ENSG00000186094	-0.227842	0.624283	0.744036	1	-2.35939	0.00630216	0.0209621	0.205023	0.0316595	0.833305	0.956156	1
AGBL5	ENSG00000084693	-0.264912	0.00549693	0.0172299	0.169512	0.0353268	0.860616	0.912743	1	0.0655156	0.568475	0.854504	1
AGER	ENSG00000204305	0.439612	0.221055	0.357663	1	1.44269	5.14046e-06	4.3827e-05	0.000428478	0.33711	0.044386	0.317271	1
AGFG1	ENSG00000173744	0.184419	0.0466733	0.104413	1	-0.229963	0.109942	0.207378	1	-0.0930458	0.380127	0.751545	1
AGL	ENSG00000162688	0.0349857	0.834159	0.898003	1	-0.839854	0.000143909	0.000837188	0.00818483	-0.159252	0.204771	0.602759	1
AGO1	ENSG00000092847	0.3615	0.000217838	0.00102999	0.0101334	1.37133	5.60718e-15	1.91737e-13	1.87453e-12	0.0848197	0.445362	0.791585	1
AGO2	ENSG00000123908	0.415636	0.00807675	0.0240976	0.237079	1.03425	0.00022968	0.00125691	0.0122883	0.038479	0.777327	0.939439	1
AGO3	ENSG00000126070	0.391809	0.000301812	0.001375	0.0135276	1.03119	4.24051e-05	0.000286087	0.00279695	-0.00652785	0.955099	0.988769	1
AGO4	ENSG00000134698	0.493984	7.03268e-08	7.07835e-07	6.96388e-06	0.394055	0.320772	0.463776	1	-0.167895	0.170714	0.559641	1
AGPAT1	ENSG00000204310	-0.196921	0.0898934	0.177413	1	-0.286171	0.0540912	0.119788	1	-0.0266411	0.826569	0.954356	1
AGPAT2	ENSG00000169692	-0.857124	4.02606e-08	4.1856e-07	4.11791e-06	0.892673	0.0915765	0.179961	1	0.229325	0.188812	0.583294	1
AGPAT4	ENSG00000026652	0.770298	4.40484e-19	1.86654e-17	1.83635e-16	1.09949	2.42747e-05	0.000174692	0.00170789	0.185621	0.0614252	0.366256	1
AGPAT5	ENSG00000155189	0.491015	7.59828e-09	8.88129e-08	8.73766e-07	0.744522	0.00520465	0.0179355	0.175348	-0.0615243	0.596894	0.86919	1
AGR2	ENSG00000106541	5.10087	8.01544e-15	2.13975e-13	2.10515e-12	0.252514	0.786035	NA	NA	NA	NA	NA	NA
AGR3	ENSG00000173467	3.61551	1.37817e-09	1.81493e-08	1.78558e-07	-2.17752	0.00134325	0.00564929	0.0552307	NA	NA	NA	NA
AGRN	ENSG00000188157	0.16433	0.585548	0.713519	1	1.19236	2.54311e-06	2.35289e-05	0.000230032	0.57269	2.08195e-05	0.00249596	0.025885
AGT	ENSG00000135744	0.0465852	0.871266	0.921707	1	-1.52491	0.0170785	0.0480322	0.4715	0.0278268	0.685107	NA	NA
AGTPBP1	ENSG00000135049	0.83838	7.74779e-13	1.61498e-11	1.58886e-10	-0.519896	0.200019	0.327064	1	-0.278578	0.00704744	0.129879	1
AGTR2	ENSG00000180772	-2.13238	1.18629e-05	7.66352e-05	0.000753959	-2.39707	0.0371649	0.0894209	0.880733	0.014617	0.784509	NA	NA
AGTRAP	ENSG00000177674	-0.601515	0.000307374	0.00139767	0.0137507	-0.771463	0.164493	0.282639	1	0.45791	0.00784564	0.137837	1
AHCTF1	ENSG00000153207	0.429172	1.49043e-05	9.39265e-05	0.000924076	0.259974	0.0426222	0.0994352	0.979578	-0.113349	0.297893	0.684325	1
AHCY	ENSG00000101444	-0.765557	3.9616e-13	8.61158e-12	8.47232e-11	0.463868	0.0336026	0.0824776	0.811965	-0.0312931	0.773071	0.939245	1
AHCYL2	ENSG00000158467	-0.455519	3.28217e-05	0.000190952	0.00187864	-1.3031	0.0162782	0.0461554	0.453011	-0.039518	0.728138	0.923435	1
AHDC1	ENSG00000126705	-0.246944	0.102632	0.19716	1	-0.392684	0.162343	0.279842	1	0.354497	0.0269393	0.256579	1
AHI1	ENSG00000135541	0.0142209	0.934624	0.960445	1	-1.03166	0.033976	0.0831896	0.81896	-0.23017	0.0700981	0.388811	1
AHNAK	ENSG00000124942	-0.242949	0.183362	0.31086	1	-0.946607	0.00995521	0.0307534	0.301129	0.361426	0.00370492	0.089498	0.923275
AHNAK2	ENSG00000185567	-0.642992	0.000200209	0.000955003	0.00939558	0.00266982	0.991047	0.993972	1	-0.157574	0.208702	0.608097	1
AHR	ENSG00000106546	-0.624343	7.82887e-05	0.000411428	0.00404774	0.752004	1.06949e-05	8.43811e-05	0.000824958	-0.128472	0.310647	0.695283	1
AHRR	ENSG00000063438	1.02043	0.0172317	0.0453282	0.445952	4.33417	3.43932e-09	5.37928e-08	5.2591e-07	0.14179	0.175379	NA	NA
AHRR	ENSG00000286169	0.126297	0.598862	0.724678	1	4.88152	4.34568e-46	1.41625e-43	1.38461e-42	0.156253	0.36544	0.74212	1
AHSA1	ENSG00000100591	-0.271122	0.00586609	0.0182503	0.179552	-0.640361	0.0307952	0.076923	0.757017	-0.153966	0.160779	0.545524	1
AHSG	ENSG00000145192	1.76955	0.00116833	0.00453092	0.0445764	-0.098174	0.932984	NA	NA	-0.0369036	0.499067	NA	NA
AIDA	ENSG00000186063	0.350978	0.00533722	0.0167985	0.165268	0.0427136	0.873578	0.920801	1	-0.0610197	0.679853	0.902767	1
AIF1L	ENSG00000126878	0.0335006	0.773826	0.855671	1	1.76488	0.0176316	0.0492409	0.483522	0.0560451	0.617299	0.879273	1
AIFM2	ENSG00000042286	-0.8595	0.00144098	0.00542614	0.0533838	-1.6522	0.00443222	0.0156866	0.153362	0.0315448	0.844988	0.959412	1
AIG1	ENSG00000146416	-0.0294791	0.81213	0.882988	1	-0.588703	0.014858	0.0428049	0.419697	0.0404722	0.766258	0.936628	1
AIM2	ENSG00000163568	0.796796	0.0254494	0.0627259	0.617116	-1.23075	0.0554302	0.122092	1	0.0575144	0.742316	0.928371	1
AIMP2	ENSG00000106305	-0.400569	0.00233175	0.00824028	0.0810702	-0.053227	0.774903	0.855829	1	0.0673593	0.632076	0.884068	1
AJAP1	ENSG00000196581	1.28207	3.12088e-25	2.25161e-23	2.21519e-22	-0.459477	0.00528965	0.0181579	0.177522	-0.077482	0.549393	0.843874	1
AJUBA	ENSG00000129474	-1.89914	8.55549e-37	1.46124e-34	1.43761e-33	-0.586697	0.284948	0.425982	1	0.29815	0.0358728	0.289448	1
AK1	ENSG00000106992	-0.201568	0.23254	0.371363	1	-1.0584	0.0183841	0.0509414	0.500202	-0.0194279	0.884141	0.969944	1
AK2	ENSG00000004455	-0.339776	0.000267704	0.00123951	0.0121947	0.290274	0.0793902	0.162041	1	0.103818	0.325311	0.707854	1
AK3	ENSG00000147853	-0.407372	0.000115492	0.000584901	0.00575442	-0.061275	0.865939	0.915955	1	0.00104501	0.993083	0.997975	1
AK4	ENSG00000162433	-0.470413	0.00126595	0.00485773	0.0477917	0.501648	0.0639457	0.136737	1	0.445307	0.00144892	0.0500059	0.518598
AK5	ENSG00000154027	-0.532672	0.0253115	0.0624321	0.614224	-2.13648	2.97142e-07	3.28151e-06	3.2082e-05	-0.373828	0.0116688	0.172569	1
AK7	ENSG00000140057	0.108358	0.673919	0.782658	1	-2.13263	0.0273628	0.0700824	0.688812	0.22994	0.180775	0.574171	1
AK8	ENSG00000165695	-0.272734	0.384385	0.534327	1	-2.46351	0.00428496	0.0152432	0.149026	0.0569535	0.691551	0.908925	1
AK9	ENSG00000155085	0.924325	2.90637e-06	2.1592e-05	0.000212428	-1.43776	0.0111709	0.0338624	0.331625	-0.0780468	0.606717	0.874776	1
AKAIN1	ENSG00000231824	0.175285	0.715154	0.811983	1	2.09985	0.0183375	0.0508389	0.499197	-0.0823105	0.496113	NA	NA
AKAP1	ENSG00000121057	0.534211	0.0010629	0.00417724	0.0410968	0.146002	0.592735	0.714207	1	-0.0147471	0.899948	0.976856	1
AKAP11	ENSG00000023516	0.584766	4.96615e-12	9.24621e-11	9.09668e-10	-0.4301	0.15306	0.267683	1	-0.213375	0.118718	0.477188	1
AKAP12	ENSG00000131016	-0.336542	0.0114674	0.0322754	0.317534	-0.269293	0.197313	0.3237	1	-0.17572	0.048408	0.328535	1
AKAP13	ENSG00000170776	0.149105	0.139954	0.251508	1	-0.983709	0.0373019	0.0896828	0.883308	-0.0223093	0.810875	0.950418	1
AKAP14	ENSG00000186471	0.323759	0.44532	0.592415	1	-3.08815	0.00150029	0.00620837	0.0606966	0.0432527	0.781179	0.939439	1
AKAP17A	ENSG00000197976	-0.0335747	0.831857	0.896357	1	0.26666	0.0727165	0.151475	1	0.34727	0.00888794	0.146528	1
AKAP3	ENSG00000111254	0.693462	0.0379688	0.0878764	0.864553	-0.379685	0.286922	0.428372	1	-0.115913	0.506538	0.821109	1
AKAP5	ENSG00000179841	-0.624914	0.00146426	0.00550387	0.0541486	-1.85545	0.0184911	0.0511759	0.502502	-0.458623	0.000588753	0.0285336	0.295915
AKAP6	ENSG00000151320	1.20731	2.70326e-22	1.56565e-20	1.54033e-19	-1.48459	8.63887e-11	1.74313e-09	1.70418e-08	-0.371766	0.00211465	0.064946	0.673539
AKAP7	ENSG00000118507	0.330859	0.0364768	0.0851652	0.837879	-0.294947	0.242577	0.378182	1	-0.369598	0.00719372	0.131264	1
AKAP8	ENSG00000105127	-0.074495	0.550589	0.685298	1	-0.0369026	0.869491	0.917873	1	0.273961	0.0392158	0.299588	1
AKAP8L	ENSG00000011243	0.181266	0.140627	0.252473	1	0.675052	0.000798002	0.00363678	0.0355553	0.235751	0.072242	0.391954	1
AKAP9	ENSG00000127914	0.474417	0.00156941	0.005844	0.057495	-1.23051	0.0010848	0.0047208	0.0461533	-0.234381	0.0369673	0.292718	1
AKIP1	ENSG00000166452	-0.439807	0.0122591	0.0340624	0.335116	-0.437899	0.0989978	0.191114	1	-0.00929115	0.950929	0.987264	1
AKIRIN1	ENSG00000174574	-0.301479	0.00113094	0.00440533	0.0433409	-0.4881	0.00964082	0.0299468	0.293177	-0.0670338	0.517424	0.827091	1
AKIRIN2	ENSG00000135334	-0.101475	0.467488	0.612698	1	0.570627	0.0376884	0.0904488	0.890839	-0.041938	0.755403	0.932872	1
AKNA	ENSG00000106948	0.411875	0.00586786	0.0182524	0.179572	-0.0767808	0.862704	0.914108	1	0.368589	0.00417845	0.0943915	0.974079
AKR1A1	ENSG00000117448	-0.293104	0.0082789	0.024587	0.241894	0.435903	0.0989921	0.191114	1	-0.0708352	0.542057	0.840404	1
AKR1B1	ENSG00000085662	-0.585499	2.71103e-07	2.44885e-06	2.40925e-05	0.499813	5.77467e-05	0.000375166	0.00366784	0.0478386	0.667238	0.898226	1
AKR1B10	ENSG00000198074	-1.16287	0.00753834	0.0227264	0.223588	-1.37129	0.239315	0.374155	NA	0.00835712	0.772465	NA	NA
AKR1C1	ENSG00000187134	0.766679	1.02438e-05	6.71608e-05	0.000660747	-0.642939	0.191841	0.316969	1	-0.386776	0.00355063	0.0870259	0.897697
AKR1C2	ENSG00000151632	1.1908	4.23998e-09	5.19538e-08	5.11136e-07	-0.530489	0.259543	0.397864	1	-0.473039	0.00100304	0.0398182	0.412944
AKR7A2	ENSG00000053371	-0.425394	5.50369e-05	0.000303528	0.00298619	-0.451006	0.425272	0.568113	1	0.128754	0.2989	0.68438	1
AKT1	ENSG00000142208	-0.109905	0.218712	0.355073	1	0.742746	4.39646e-07	4.72456e-06	4.619e-05	0.136753	0.264185	0.658271	1
AKT1S1	ENSG00000204673	-0.644246	6.82921e-05	0.000366135	0.00360214	0.268251	0.160243	0.277209	1	0.269781	0.0814169	0.411972	1
AKT2	ENSG00000105221	-0.484118	0.000105662	0.000539529	0.00530804	0.305287	0.329744	0.473234	1	0.366218	0.00243086	0.0700899	0.725354
AKT3	ENSG00000117020	0.701815	6.83979e-16	2.06278e-14	2.02942e-13	0.591507	0.148521	0.261673	1	-0.135286	0.208721	0.608097	1
AKTIP	ENSG00000166971	0.123792	0.322442	0.47074	1	-0.799831	0.00839128	0.0267252	0.26149	-0.0266087	0.839012	0.957991	1
AL022238.4	ENSG00000284431	0.0649574	0.89703	0.938987	1	0.357217	0.57819	0.702619	1	0.449899	0.00402606	0.0927517	0.957078
AL024498.2	ENSG00000272162	0.73482	0.119806	0.222762	1	-2.84839	0.0122705	0.0365461	NA	0.0486417	0.164999	NA	NA
AL031708.1	ENSG00000261732	0.711101	0.108322	0.205917	1	1.11275	0.0340951	0.0833918	0.820944	0.171063	0.255817	0.652272	1
AL031777.2	ENSG00000282988	0.446593	0.225188	0.362597	1	2.33043	4.76436e-07	5.08424e-06	4.97065e-05	0.129812	0.321919	0.705422	1
AL034430.1	ENSG00000285508	-2.76548	1.4176e-07	1.34055e-06	1.31887e-05	-1.24785	0.0303375	0.0759699	0.747532	NA	NA	NA	NA
AL035425.3	ENSG00000260548	-0.267562	0.444567	0.591742	NA	-2.96765	0.00580713	0.0196026	0.191728	-0.00796251	0.95443	0.988721	1
AL035461.4	ENSG00000286235	-0.447968	0.136003	0.24594	1	0.441219	0.0228922	0.0609073	0.598255	-0.0307321	0.674172	0.900385	1
AL049629.2	ENSG00000284969	-0.637872	0.196314	0.327053	1	-2.009	0.0500704	0.112886	1	-0.0684325	0.325472	NA	NA
AL049834.1	ENSG00000042317	0.534187	2.34954e-05	0.000141107	0.00138825	-0.387598	0.0169554	0.0477447	0.468681	-0.215695	0.106674	0.458777	1
AL049839.2	ENSG00000273259	-0.799716	0.0986043	0.191124	1	-2.37535	0.0253816	0.0660666	0.649185	NA	NA	NA	NA
AL096711.2	ENSG00000255330	1.07116	6.74534e-17	2.29013e-15	2.2531e-14	0.105042	0.868073	0.917302	1	-0.180113	0.0926271	0.435928	1
AL117339.5	ENSG00000283930	0.351215	0.326205	0.474949	1	1.9741	0.0095829	0.0298187	0.291923	0.0676929	0.680525	0.902767	1
AL121845.3	ENSG00000273154	-0.174687	0.514106	0.654182	1	0.704038	0.00144919	0.00602975	0.0589503	0.3194	0.0535446	0.343419	1
AL121900.1	ENSG00000284776	0.773191	0.0899832	0.177527	1	-0.283968	0.782524	0.861212	1	-0.233863	0.0423914	0.309399	1
AL135905.2	ENSG00000285976	-0.486067	0.00103968	0.0041014	0.0403507	-0.00801293	0.974721	0.983606	1	-0.0584078	0.73701	0.926794	1
AL157935.3	ENSG00000257524	-0.0647947	0.834278	0.898073	1	0.633116	0.0549565	0.12145	1	0.551673	0.00103225	0.0399512	0.414323
AL162417.1	ENSG00000285245	-1.31678	0.00239011	0.0084134	0.0827734	1.27876	0.260275	0.398571	NA	0.0208651	0.359264	NA	NA
AL357075.4	ENSG00000288520	-3.30575	1.23865e-09	1.64413e-08	1.61754e-07	-0.27577	0.771517	0.853152	1	0.024987	0.10472	NA	NA
AL358113.1	ENSG00000285130	0.198974	0.675875	0.783869	1	0.667449	0.4524	0.594207	1	0.445934	0.00727637	0.131891	1
AL359736.1	ENSG00000273167	0.840678	0.0416396	0.0949153	0.933803	1.25889	0.00100948	0.00444212	0.0434287	0.17169	0.322682	0.706346	1
AL365205.1	ENSG00000124593	-0.14352	0.661788	0.772579	1	0.475582	0.0353985	0.0860455	0.847032	0.313859	0.0638277	0.371551	1
AL391650.1	ENSG00000236782	-1.81942	1.12634e-07	1.08411e-06	1.06658e-05	-0.621318	0.528878	NA	NA	-0.0035034	0.895272	NA	NA
AL513165.2	ENSG00000256966	0.0717894	0.80674	0.87917	1	-2.67048	0.00509475	0.0176329	0.172389	-0.384319	0.0235391	0.24093	1
AL928654.3	ENSG00000257341	-0.718972	0.0882859	0.174983	NA	-0.430253	0.700604	0.801429	1	0.128993	0.0147231	NA	NA
ALAD	ENSG00000148218	-0.70583	6.6427e-06	4.55817e-05	0.000448446	-0.162592	0.244144	0.380216	1	0.119831	0.402436	0.765936	1
ALAS1	ENSG00000023330	0.0830941	0.51812	0.657639	1	-0.516814	0.00471969	0.0165296	0.161603	-0.160392	0.168691	0.557019	1
ALB	ENSG00000163631	1.1033	0.0319533	0.0760465	0.748167	-2.02229	0.0368153	0.0886999	0.873507	-0.105712	0.250115	NA	NA
ALCAM	ENSG00000170017	-0.325288	0.0341203	0.0805169	0.792147	-3.52132	8.10605e-18	3.54645e-16	3.46722e-15	-0.795691	3.68497e-09	2.9625e-06	3.07233e-05
ALDH16A1	ENSG00000161618	-0.384307	0.0131349	0.0361064	0.355225	1.0349	0.00215552	0.00849493	0.0830513	0.310089	0.0466377	0.32257	1
ALDH1A1	ENSG00000165092	-1.13492	2.85665e-09	3.5843e-08	3.52633e-07	-5.12719	2.19664e-06	2.05616e-05	0.000201022	-0.128161	0.151896	NA	NA
ALDH1A2	ENSG00000128918	-1.08296	0.00841984	0.0249539	0.245503	-2.35589	0.0204135	0.055496	0.544973	-0.0314334	0.837461	0.957991	1
ALDH1A3	ENSG00000184254	-3.05882	9.99199e-21	5.00736e-19	4.92639e-18	-4.17289	1.94202e-08	2.67115e-07	2.61147e-06	0.111917	0.180502	NA	NA
ALDH1B1	ENSG00000137124	-0.652862	3.95986e-09	4.86996e-08	4.7912e-07	0.942935	1.37918e-10	2.68261e-09	2.62267e-08	0.173663	0.146005	0.521958	1
ALDH1L1	ENSG00000144908	0.790608	0.0262477	0.0643465	0.633059	0.569454	0.227448	0.360403	1	0.0438285	0.774723	0.939439	1
ALDH1L2	ENSG00000136010	0.728915	0.00503518	0.015974	0.157157	-0.517276	0.487562	0.625572	1	0.0580733	0.717266	0.920112	1
ALDH3B1	ENSG00000006534	-1.27275	3.83637e-06	2.769e-05	0.000272422	-2.10909	0.0180078	0.0500725	0.491678	0.0590321	0.698605	0.910792	1
ALDH4A1	ENSG00000159423	-0.933047	2.51353e-06	1.89426e-05	0.000186362	-0.383312	0.312531	0.4552	1	0.182034	0.235048	0.632075	1
ALDH5A1	ENSG00000112294	0.281906	0.0347861	0.0818667	0.805428	-0.808536	2.3591e-08	3.19258e-07	3.12125e-06	-0.270579	0.0348754	0.286789	1
ALDH6A1	ENSG00000119711	-0.386394	0.00221335	0.00787563	0.0774827	-0.0854807	0.716281	0.813072	1	0.152875	0.158094	0.542064	1
ALDH9A1	ENSG00000143149	-0.406883	0.00179918	0.0065839	0.0647742	-1.28327	0.0385663	0.0920714	0.906786	-0.0274806	0.79869	0.945737	1
ALDOA	ENSG00000149925	-0.917781	7.47123e-10	1.02587e-08	1.00928e-07	-0.118676	0.425648	0.568469	1	0.0315145	0.786503	0.941008	1
ALDOB	ENSG00000136872	2.01452	2.09387e-05	0.00012763	0.00125566	-0.85807	0.458985	NA	NA	NA	NA	NA	NA
ALDOC	ENSG00000109107	0.964516	2.63826e-07	2.38698e-06	2.34838e-05	1.66407	5.71573e-05	0.000371942	0.00363632	0.0589131	0.726123	0.922472	1
ALG1	ENSG00000033011	-0.667335	2.73064e-06	2.04134e-05	0.000200832	-1.08955	9.32563e-05	0.000570109	0.00557372	-0.0447464	0.76969	0.938558	1
ALG10	ENSG00000139133	0.468232	0.00263794	0.00917197	0.0902364	0.311472	0.21887	0.350635	1	-0.153281	0.304814	0.689506	1
ALG11	ENSG00000253710	-0.0241269	0.803257	0.876518	1	-0.619751	6.27675e-05	0.000404004	0.00394978	0.0414692	0.724747	0.921921	1
ALG12	ENSG00000182858	-0.399525	0.0262235	0.0643214	0.632812	0.0889658	0.783167	0.861559	1	0.272331	0.0812268	0.411972	1
ALG14	ENSG00000172339	-0.369752	0.104541	0.20023	1	-1.09612	0.000520953	0.00251712	0.0246088	-0.181944	0.292667	0.680462	1
ALG2	ENSG00000119523	-0.768215	1.5161e-12	3.06478e-11	3.01522e-10	-1.02378	0.00163425	0.00669507	0.0654549	0.0455214	0.730522	0.924021	1
ALG3	ENSG00000214160	-0.509905	0.00111804	0.00436626	0.0429565	-0.90675	0.000235615	0.00128021	0.012516	0.0951734	0.564532	0.852035	1
ALG5	ENSG00000120697	-0.453259	0.00421269	0.0137023	0.134807	-1.00142	0.00182565	0.00736392	0.0719939	-0.0216583	0.87647	0.968249	1
ALG8	ENSG00000159063	-0.335639	0.00189707	0.00690287	0.0679124	0.205516	0.376039	0.520316	1	-0.109271	0.424214	0.77922	1
ALK	ENSG00000171094	-0.588089	0.0196685	0.0508355	0.500134	-3.0906	8.09874e-11	1.65171e-09	1.61481e-08	-0.150236	0.205431	0.60378	1
ALKBH1	ENSG00000100601	-0.030313	0.855135	0.912253	1	0.661766	0.00324545	0.0120583	0.117889	-0.165841	0.278209	0.669297	1
ALKBH2	ENSG00000189046	0.0426196	0.837328	0.900603	1	0.816684	0.0133866	0.0392672	0.384889	0.0931087	0.541826	0.840404	1
ALKBH3	ENSG00000166199	0.121842	0.460274	0.606473	1	-0.795492	0.00264335	0.0100959	0.098703	-0.196511	0.19129	0.585443	1
ALKBH4	ENSG00000160993	-0.330337	0.0545362	0.118334	1	0.227304	0.304163	0.446182	1	0.0175921	0.907644	0.979045	1
ALKBH5	ENSG00000091542	-0.260668	0.0246753	0.0611603	0.601712	-0.461077	0.0272734	0.0699129	0.687148	0.115773	0.328526	0.711	1
ALKBH7	ENSG00000125652	-0.615967	6.79825e-05	0.000364709	0.00358811	-0.171771	0.635905	0.750249	1	0.11887	0.453158	0.795142	1
ALKBH8	ENSG00000137760	0.426827	0.0230571	0.0578984	0.56962	-0.0955514	0.71087	0.808596	1	-0.313286	0.0447494	0.318158	1
ALMS1	ENSG00000116127	0.80714	6.70952e-19	2.8006e-17	2.75531e-16	0.405016	0.178173	0.300131	1	-0.0918812	0.397526	0.763382	1
ALOX15	ENSG00000161905	-1.3938	0.00413954	0.013509	0.132905	-1.64625	0.0848041	0.169917	1	0.0236885	0.726545	NA	NA
ALOX5AP	ENSG00000132965	-1.21694	0.00386269	0.0127371	0.125311	-2.59228	0.0243792	0.0639787	NA	-0.00561656	0.849723	NA	NA
ALPK1	ENSG00000073331	0.00561988	0.975174	0.985894	1	1.36296	8.66663e-11	1.74524e-09	1.70625e-08	0.278596	0.0707543	0.389827	1
ALPK2	ENSG00000198796	-0.894886	4.31797e-06	3.08996e-05	0.000303999	-4.92141	2.2811e-08	3.09254e-07	3.02345e-06	0.172817	0.310784	0.695283	1
ALPK3	ENSG00000136383	0.412304	0.310059	0.457974	1	-0.417476	0.504903	0.640108	1	0.348693	0.0344993	0.285994	1
ALPL	ENSG00000162551	-0.535404	0.0741039	0.152205	1	0.951127	0.0368072	0.0886939	0.873449	0.165737	0.339369	0.718653	1
ALS2CL	ENSG00000178038	-0.0214097	0.957476	0.975069	1	-1.75785	0.000889725	0.00399326	0.0390404	-0.00881166	0.944994	NA	1
ALX1	ENSG00000180318	-1.13218	0.00943103	0.0274152	0.269718	-1.04305	0.368747	NA	NA	-0.00561656	0.849723	NA	NA
ALX4	ENSG00000052850	-3.39091	9.64801e-09	1.10533e-07	1.08745e-06	-6.83119	7.56274e-10	1.31844e-08	1.28899e-07	-0.0460562	0.414898	NA	NA
ALYREF	ENSG00000183684	-0.338398	0.0090692	0.026571	0.261413	0.591182	0.00519262	0.0179018	0.175018	0.154837	0.272051	0.664216	1
AMACR	ENSG00000242110	0.248699	0.302717	0.449869	1	-0.659828	0.0212933	0.057399	0.563736	-0.0923317	0.545447	0.841665	1
AMBN	ENSG00000178522	3.49234	2.91e-31	3.35915e-29	3.30482e-28	7.34335	6.42442e-46	2.05183e-43	2.00599e-42	0.00218035	0.989616	0.99619	1
AMER1	ENSG00000184675	0.374773	0.0190968	0.0495185	0.487177	0.229578	0.553831	0.68244	1	-0.034197	0.778587	0.939439	1
AMER2	ENSG00000165566	1.1641	2.16345e-12	4.25021e-11	4.18148e-10	0.121636	0.69028	0.79278	1	-0.122756	0.217362	0.617722	1
AMER3	ENSG00000178171	0.190456	0.367481	0.518451	1	-1.63289	0.0128278	0.0378786	0.371216	-0.27001	0.0350884	0.287565	1
AMFR	ENSG00000159461	-0.246782	0.0104038	0.0298234	0.293411	-0.597633	0.073255	0.152413	1	0.0850222	0.412385	0.771966	1
AMH	ENSG00000104899	-0.043009	0.865411	0.918357	1	0.712812	0.163036	0.280665	1	0.425076	0.0111104	0.167601	1
AMHR2	ENSG00000135409	-0.526609	0.280322	0.426039	1	-2.33178	0.0444066	0.103011	NA	-0.0153313	0.677292	NA	NA
AMIGO2	ENSG00000139211	0.0156258	0.94386	0.965908	1	-2.3712	1.71311e-14	5.51545e-13	5.39222e-12	-0.327978	0.0582844	0.357143	1
AMMECR1L	ENSG00000144233	-0.0782086	0.526463	0.664003	1	0.522264	0.0106698	0.0326222	0.319484	0.00354218	0.976665	0.993628	1
AMN	ENSG00000166126	1.01373	0.0439351	0.0994369	0.978288	0.628565	0.481405	0.619715	1	0.0626237	0.343677	NA	NA
AMN1	ENSG00000151743	0.570291	0.000259807	0.00120662	0.0118711	-0.479759	0.229764	0.36302	1	-0.404083	0.00219368	0.065689	0.681243
AMOT	ENSG00000126016	-1.06672	1.50135e-11	2.66769e-10	2.62455e-09	-0.687224	0.0365911	0.0882396	0.868716	0.0794871	0.49454	0.81527	1
AMOTL1	ENSG00000166025	-0.167901	0.0328036	0.077796	0.765379	-0.0456576	0.732182	0.824091	1	0.184413	0.0788633	0.406113	1
AMOTL2	ENSG00000114019	-1.42572	2.9836e-35	4.71128e-33	4.63509e-32	-0.409292	0.273247	0.41342	1	0.203994	0.0629391	0.369814	1
AMPD3	ENSG00000133805	-0.517155	0.294096	0.441051	1	-2.22678	0.0069039	0.0226336	0.221416	0.108384	0.304601	NA	NA
AMPH	ENSG00000078053	0.397475	0.0157466	0.0420094	0.4133	-1.05908	0.0145705	0.0421057	0.412845	-0.0865059	0.421571	0.777754	1
AMTN	ENSG00000187689	-4.3423	1.80578e-13	4.07897e-12	4.01301e-11	-0.238262	0.80821	NA	NA	NA	NA	NA	NA
AMY2B	ENSG00000240038	0.786091	6.5756e-05	0.000354925	0.00349186	0.0733102	0.884608	0.928324	1	0.00980355	0.946294	0.986731	1
AMZ1	ENSG00000174945	0.264288	0.598701	0.724589	1	1.72625	0.0522453	0.116572	1	0.0565213	0.429165	NA	NA
AMZ2	ENSG00000196704	0.0828673	0.411267	0.561026	1	-0.436193	0.0315327	0.0783638	0.77129	-0.0998248	0.408263	0.769765	1
ANAPC1	ENSG00000153107	0.174594	0.0863693	0.17206	1	0.405525	0.00345471	0.0127233	0.12439	-0.0551427	0.597373	0.86919	1
ANAPC11	ENSG00000141552	-0.00611311	0.95827	0.975462	1	0.434642	0.00260402	0.00997449	0.0975163	0.0441253	0.744749	0.929262	1
ANAPC13	ENSG00000129055	-0.36056	0.00135691	0.0051548	0.0507144	-0.872293	0.00199206	0.00794287	0.0776541	-0.221145	0.0553174	0.34744	1
ANAPC15	ENSG00000110200	-0.110021	0.509332	0.649787	1	0.534705	0.00455394	0.0160534	0.156947	-6.5166e-05	0.999631	0.999724	1
ANAPC2	ENSG00000176248	-0.167387	0.221206	0.357803	1	0.246864	0.155334	0.27083	1	0.302424	0.0436216	0.314191	1
ANGEL1	ENSG00000013523	0.013494	0.926648	0.956478	1	0.979232	0.00215498	0.0084949	0.0830511	0.250999	0.0619646	0.367246	1
ANGEL2	ENSG00000174606	0.20741	0.0855039	0.170539	1	0.504213	4.40953e-05	0.000296363	0.00289742	0.0658928	0.579135	0.859977	1
ANGPT1	ENSG00000154188	0.159284	0.62767	0.746294	1	-2.38125	9.03682e-05	0.000554608	0.00542217	0.0326591	0.850584	0.961936	1
ANGPT2	ENSG00000091879	2.32858	2.83905e-09	3.56489e-08	3.50724e-07	-3.4994	7.73367e-08	9.61082e-07	9.39609e-06	-0.0764715	0.493618	NA	NA
ANGPT4	ENSG00000101280	1.48395	0.00310767	0.010551	0.103803	-0.480943	0.673879	NA	NA	-0.0501298	0.642644	NA	NA
ANGPTL1	ENSG00000116194	-0.762374	0.0159678	0.0424944	0.418072	2.31611	2.15684e-07	2.46194e-06	2.40694e-05	-0.175868	0.288524	0.676837	1
ANGPTL2	ENSG00000136859	-0.693715	0.00452607	0.0145631	0.143276	0.106665	0.605039	0.723844	1	0.156822	0.350702	0.72797	1
ANGPTL4	ENSG00000167772	-0.864419	0.00154526	0.00576821	0.0567492	-0.539938	0.256567	0.394485	1	0.165037	0.118385	NA	NA
ANGPTL5	ENSG00000187151	-0.117738	0.651148	NA	NA	-2.40692	0.0367676	0.0886251	NA	-0.00561656	0.849723	NA	NA
ANGPTL7	ENSG00000171819	-2.23171	3.78952e-06	2.73991e-05	0.00026956	-2.92558	0.00997217	0.0307899	NA	NA	NA	NA	NA
ANK1	ENSG00000029534	-0.114009	0.6722	0.78123	1	-1.86888	5.36295e-07	5.61988e-06	5.49432e-05	-0.162928	0.325612	0.707951	1
ANK2	ENSG00000145362	0.552495	3.06427e-06	2.26245e-05	0.000222586	-1.59818	5.78056e-10	1.02681e-08	1.00386e-07	-0.429695	1.15423e-05	0.00151682	0.0157305
ANK3	ENSG00000151150	0.907906	6.65855e-15	1.8005e-13	1.77138e-12	-1.1711	0.0415869	0.0974757	0.960308	-0.364026	0.00464605	0.101272	1
ANKAR	ENSG00000151687	0.443544	0.143123	0.256076	1	-0.945118	0.023956	0.0630341	0.619319	-0.0103276	0.952375	0.987941	1
ANKDD1A	ENSG00000166839	0.338784	0.129763	0.237245	1	1.12626	0.000505401	0.0024576	0.0240269	0.0288313	0.861623	0.964148	1
ANKDD1B	ENSG00000189045	0.0534204	0.875128	0.924361	NA	-4.10389	0.00026748	0.00142332	0.0139152	-0.00170154	0.977376	NA	NA
ANKFN1	ENSG00000153930	-0.841395	0.00675174	0.0206258	0.202923	-0.825596	0.049143	0.111251	1	0.0638239	0.708769	0.915831	1
ANKH	ENSG00000154122	0.589666	7.67077e-05	0.000404261	0.00397724	-0.549236	0.201844	0.329272	1	-0.023045	0.863502	0.964582	1
ANKHD1	ENSG00000131503	0.301489	0.00121328	0.00468572	0.0460995	0.472723	1.99164e-05	0.000146632	0.00143356	0.04035	0.735812	0.92628	1
ANKHD1-EIF4EBP3	ENSG00000254996	0.402575	0.157625	0.27699	1	1.23264	0.0226649	0.0604031	0.593308	0.135244	0.432126	0.784883	1
ANKIB1	ENSG00000001629	0.367484	9.21374e-06	6.10288e-05	0.000600418	-0.303088	0.369282	0.513011	1	-0.126512	0.251991	0.647725	1
ANKLE1	ENSG00000160117	0.308263	0.456423	0.602445	1	1.98524	0.00260094	0.00996745	0.0974475	0.252782	0.111234	0.463886	1
ANKLE2	ENSG00000176915	0.125753	0.197989	0.329058	1	0.464812	0.00665578	0.0219327	0.214516	0.173716	0.102294	0.451858	1
ANKMY1	ENSG00000144504	0.569901	0.00620024	0.0191238	0.188145	-0.677601	0.305372	0.447426	1	0.127294	0.426486	0.780773	1
ANKMY2	ENSG00000106524	0.256555	0.0831414	0.166853	1	-0.377444	0.00536845	0.018377	0.179664	-0.196663	0.077315	0.401926	1
ANKRD1	ENSG00000148677	-4.37149	4.3455e-55	1.65307e-52	1.62633e-51	-2.20714	0.010136	0.0312353	0.305905	0.0666056	0.672634	0.899588	1
ANKRD11	ENSG00000167522	-0.132635	0.286744	0.432818	1	0.299047	0.05013	0.112973	1	0.317415	0.0128821	0.182901	1
ANKRD12	ENSG00000101745	1.15959	3.11592e-12	5.96235e-11	5.86592e-10	-0.499682	0.216956	0.348267	1	-0.335734	0.0102662	0.162018	1
ANKRD13A	ENSG00000076513	0.39401	0.00107556	0.00421907	0.0415083	-0.531303	0.000530275	0.00255378	0.0249673	-0.00210924	0.986074	0.995305	1
ANKRD13B	ENSG00000198720	0.718065	2.82784e-05	0.000166839	0.00164141	1.49439	0.0111276	0.0337505	0.330529	0.203	0.136597	0.507442	1
ANKRD17	ENSG00000132466	0.279425	0.000147807	0.000729146	0.00717354	0.0781055	0.58376	0.707289	1	-0.168956	0.11975	0.478544	1
ANKRD18B	ENSG00000230453	-1.55435	0.00122215	0.00471346	0.0463723	0.792262	0.499745	NA	NA	-0.041741	0.688038	NA	NA
ANKRD2	ENSG00000165887	-1.62363	0.000371169	0.00165054	0.0162384	-0.229876	0.805696	NA	NA	NA	NA	NA	NA
ANKRD20A2	ENSG00000183148	0.206856	0.148938	0.264616	1	-1.17058	0.119426	0.221371	1	-0.173658	0.0036084	NA	NA
ANKRD20A4	ENSG00000172014	0.200083	0.658834	0.770458	1	-2.84009	0.012534	0.0371621	NA	-0.103854	0.439115	0.788515	1
ANKRD23	ENSG00000163126	0.755259	0.0297099	0.0716135	0.704554	0.391761	0.328559	0.472	1	0.31561	0.068678	0.386264	1
ANKRD26	ENSG00000107890	0.875983	3.21681e-06	2.36257e-05	0.000232436	0.308047	0.143614	0.254833	1	-0.253905	0.0418891	0.308292	1
ANKRD27	ENSG00000105186	0.34872	0.00107114	0.00420666	0.0413863	0.331637	0.223515	0.356058	1	0.0766475	0.511015	0.822911	1
ANKRD28	ENSG00000206560	0.838307	6.03e-18	2.25439e-16	2.21793e-15	0.798024	1.79336e-06	1.71384e-05	0.000167555	-0.0146848	0.897263	0.975473	1
ANKRD30B	ENSG00000180777	0.339037	0.501911	0.64336	1	-4.13596	0.000199443	0.00111127	0.0108644	-0.070501	0.550647	NA	NA
ANKRD33B	ENSG00000164236	0.604971	0.0021808	0.00777969	0.0765388	2.26083	7.30447e-21	4.10722e-19	4.01546e-18	0.0220147	0.866637	0.965338	1
ANKRD35	ENSG00000198483	-0.145062	0.770248	0.853406	1	1.32858	0.0428614	0.0999347	0.984639	0.0299462	0.746242	NA	NA
ANKRD36	ENSG00000135976	0.949588	4.9204e-12	9.17123e-11	9.02291e-10	0.373862	0.355554	0.499394	1	-0.133981	0.253677	0.649738	1
ANKRD36B	ENSG00000196912	0.899189	4.42914e-10	6.34173e-09	6.23918e-08	0.3995	0.306014	0.44812	1	0.0135105	0.916784	0.97991	1
ANKRD36C	ENSG00000174501	1.18349	3.09124e-18	1.19494e-16	1.17562e-15	0.428762	0.32796	0.471352	1	-0.0650945	0.57827	0.859607	1
ANKRD37	ENSG00000186352	-0.998612	0.00690673	0.0210265	0.206865	-1.35416	0.0311734	0.0776278	0.764057	-0.0862376	0.552897	0.846091	1
ANKRD39	ENSG00000213337	0.258582	0.160839	0.281515	1	0.824223	0.0213626	0.0575373	0.565091	0.11614	0.434274	0.785706	1
ANKRD40	ENSG00000154945	-0.21442	0.0468222	0.104662	1	0.472349	0.00795687	0.0255558	0.249999	0.0619159	0.583893	0.862244	1
ANKRD42	ENSG00000137494	-0.233884	0.175446	0.300482	1	-1.92172	0.00261963	0.0100271	0.0980304	-0.15428	0.317903	0.700431	1
ANKRD44	ENSG00000065413	1.00993	1.11838e-17	4.07832e-16	4.01237e-15	1.14678	0.00131453	0.00555189	0.0542785	-0.146719	0.175847	0.56695	1
ANKRD45	ENSG00000183831	0.459827	0.0976655	0.189792	1	-1.25529	0.0413012	0.0969339	0.95498	-0.137584	0.422066	0.778247	1
ANKRD46	ENSG00000186106	0.38057	0.0037689	0.0124964	0.122943	-0.65766	0.0227436	0.0605724	0.594969	-0.394064	0.000820558	0.0352624	0.365698
ANKRD50	ENSG00000151458	0.821998	1.91318e-19	8.33925e-18	8.20439e-17	-0.531281	0.0473177	0.1081	1	-0.312383	0.0148257	0.193712	1
ANKRD52	ENSG00000139645	-0.625637	1.69822e-05	0.000105787	0.00104076	-0.0607237	0.70538	0.804587	1	0.246118	0.0720826	0.391717	1
ANKRD54	ENSG00000100124	-0.435692	0.000579956	0.00245196	0.024123	-0.961187	0.0270971	0.0695425	0.683512	0.177183	0.20964	0.609058	1
ANKRD55	ENSG00000164512	-0.940381	0.0329468	0.0781111	0.768479	-3.79862	0.000653476	0.00306832	0.0299977	-0.111181	0.523269	0.830124	1
ANKRD6	ENSG00000135299	-0.429315	0.00991293	0.0286242	0.281613	-0.967702	2.86469e-07	3.18124e-06	3.11016e-05	-0.0397206	0.760379	0.933954	1
ANKRD65	ENSG00000235098	-0.18101	0.665785	0.776129	1	1.68186	0.0222719	0.0596045	0.585476	0.105959	0.211577	NA	NA
ANKRD66	ENSG00000230062	-0.199544	0.558764	0.691733	NA	-3.66881	1.49665e-05	0.000114027	0.00111479	0.0453004	0.677101	NA	NA
ANKRD7	ENSG00000106013	0.717081	0.0405649	0.0928944	0.913921	-0.553632	0.588396	0.710599	NA	-0.0136113	0.732756	NA	NA
ANKRD9	ENSG00000156381	0.294928	0.0206132	0.0527963	0.519425	1.24929	1.72387e-05	0.000129181	0.00126295	0.282536	0.0629279	0.369814	1
ANKS1A	ENSG00000064999	0.559577	0.000339087	0.00152489	0.0150023	-0.092626	0.604932	0.72377	1	0.157214	0.161529	0.546278	1
ANKS1B	ENSG00000185046	1.46334	4.44091e-20	2.06477e-18	2.03138e-17	-0.183649	0.746498	0.834558	1	-0.2027	0.0741371	0.395948	1
ANKS4B	ENSG00000175311	2.05655	0.000201379	0.000960307	0.00944777	NA	NA	NA	NA	NA	NA	NA	NA
ANKS6	ENSG00000165138	-0.542539	6.21014e-05	0.000337595	0.00332135	0.678746	0.00763375	0.0246968	0.241597	0.337017	0.014495	0.192053	1
ANKUB1	ENSG00000206199	-0.783116	0.127333	0.233695	1	-3.20405	0.00191777	0.00767927	0.075077	-0.0466044	0.290684	NA	NA
ANKZF1	ENSG00000163516	0.20872	0.12474	0.229919	1	-0.173175	0.475959	0.614586	1	0.303737	0.0300365	0.268833	1
ANLN	ENSG00000011426	-0.0755648	0.438978	0.587011	1	2.95348	5.1021e-06	4.35931e-05	0.000426191	0.0245579	0.837049	0.957991	1
ANO1	ENSG00000131620	0.589497	0.192312	0.322118	1	-2.05689	0.0165689	0.0468382	0.45979	0.0504997	0.616884	NA	NA
ANO10	ENSG00000160746	-0.0336104	0.788006	0.866315	1	-0.568444	1.75517e-05	0.000130912	0.00127987	-0.132567	0.329346	0.711652	1
ANO2	ENSG00000047617	-1.7069	7.53818e-05	0.000398528	0.00392083	-2.48085	0.0024658	0.00953653	0.0932346	-0.0772067	0.651735	0.893457	1
ANO3	ENSG00000134343	0.183438	0.663962	0.774399	1	-3.94689	0.000319398	0.001656	0.01619	-0.0466484	0.676724	NA	NA
ANO4	ENSG00000151572	-0.408258	0.038078	0.0880681	0.866439	-1.58713	0.019881	0.054298	0.533219	-0.253752	0.095995	0.440699	1
ANO8	ENSG00000074855	0.638991	0.000186439	0.000893392	0.00878945	1.0386	0.0559686	0.123092	1	0.37434	0.00652043	0.1255	1
ANOS1	ENSG00000011201	-1.28951	1.66024e-20	8.14928e-19	8.01749e-18	-1.09444	0.0189802	0.0523751	0.514271	0.0443739	0.704817	0.913229	1
ANP32A	ENSG00000140350	0.242462	0.0383959	0.0887176	0.872829	1.20757	7.14419e-06	5.94815e-05	0.000581526	0.0497892	0.633238	0.884553	1
ANP32E	ENSG00000143401	0.194833	0.10504	0.200998	1	1.24821	9.72169e-10	1.66752e-08	1.63026e-07	-0.0269813	0.816084	0.951091	1
ANPEP	ENSG00000166825	1.59813	0.00100852	0.00399826	0.039336	-0.210306	0.855022	0.909625	NA	-0.00569131	0.875185	NA	NA
ANTXR1	ENSG00000169604	-0.388941	0.00509457	0.0161318	0.15871	-0.303578	0.446612	0.588251	1	0.162367	0.250113	0.646087	1
ANTXR2	ENSG00000163297	0.761912	5.0975e-06	3.5925e-05	0.000353441	-0.453878	0.158496	0.275022	1	-0.187335	0.200161	0.596549	1
ANXA1	ENSG00000135046	-2.1802	8.56082e-11	1.3778e-09	1.35552e-08	-4.36224	4.44521e-07	4.77053e-06	4.66395e-05	-0.14145	0.419475	0.776786	1
ANXA11	ENSG00000122359	-1.6037	1.16075e-27	1.02797e-25	1.01135e-24	-0.326208	0.674726	0.780549	1	0.0951389	0.542207	0.840404	1
ANXA2	ENSG00000182718	-1.40341	4.22388e-20	1.97484e-18	1.9429e-17	-2.58432	3.50856e-05	0.000241709	0.00236309	0.130273	0.349841	0.727914	1
ANXA3	ENSG00000138772	-2.1896	3.55821e-12	6.74488e-11	6.6358e-10	-3.10917	0.000157839	0.00090732	0.00887048	0.150762	0.367517	0.743351	1
ANXA4	ENSG00000196975	-1.72047	4.44642e-16	1.37314e-14	1.35094e-13	-1.9806	0.00763016	0.0246902	0.241532	0.0343754	0.840779	0.957991	1
ANXA5	ENSG00000164111	-0.935132	3.26791e-18	1.25968e-16	1.23931e-15	-0.979599	0.0439589	0.102091	1	0.173506	0.110546	0.463283	1
ANXA6	ENSG00000197043	-0.494642	2.1657e-05	0.000131482	0.00129355	-0.489979	0.290582	0.432331	1	0.283794	0.0158334	0.201007	1
ANXA7	ENSG00000138279	-0.343671	0.000769324	0.00314302	0.0309219	-0.693491	0.00176973	0.00717279	0.0701253	-0.148307	0.212999	0.612595	1
ANXA8	ENSG00000265190	-2.64784	3.67172e-08	3.84108e-07	3.77896e-06	0.468207	0.686488	NA	NA	0.00835712	0.780801	NA	NA
ANXA8L1	ENSG00000264230	-2.39731	7.61661e-07	6.30811e-06	6.20609e-05	-0.613125	0.535653	NA	NA	-0.00561656	0.849723	NA	NA
AOPEP	ENSG00000148120	-0.624306	0.00152366	0.00570411	0.0561186	-0.289033	0.482897	0.620884	1	0.0481753	0.73148	0.92466	1
AP000646.1	ENSG00000285509	1.11512	0.0144332	0.0390532	0.384216	-0.116445	0.888173	0.930744	1	-0.183236	0.276114	0.667275	1
AP000812.5	ENSG00000284922	0.286299	0.55837	0.691681	1	-2.02266	0.0360137	0.08715	0.85801	0.047985	0.609938	NA	NA
AP001267.5	ENSG00000285827	0.747728	0.0241644	0.0601076	0.591355	0.212099	0.792587	0.868159	1	0.217468	0.209186	0.608804	1
AP001781.2	ENSG00000258529	NA	NA	NA	NA	-0.102517	0.917621	0.949491	NA	0.144792	0.00644143	NA	NA
AP001931.2	ENSG00000288534	0.458328	0.0512407	0.11251	1	0.426244	0.444565	0.585893	1	-0.176799	0.169434	0.558528	1
AP003071.5	ENSG00000287725	0.805658	0.0165275	0.0437718	0.430639	0.712275	0.106695	0.202545	1	0.180716	0.297045	0.684325	1
AP003419.1	ENSG00000256514	-1.22817	0.00146831	0.0055154	0.054262	-1.10432	0.26665	0.405923	1	0.00904512	0.863089	0.964422	1
AP006333.1	ENSG00000126500	-0.50564	0.00768915	0.0230937	0.227202	0.326628	0.222578	0.355151	1	0.276067	0.100769	0.449459	1
AP1AR	ENSG00000138660	0.559007	0.00136481	0.00518008	0.0509631	0.8919	0.027377	0.0701065	0.689048	-0.0249553	0.834102	0.956394	1
AP1G1	ENSG00000166747	-0.0683758	0.430334	0.57906	1	-0.530574	4.58992e-05	0.000306593	0.00299743	-0.109685	0.26758	0.661664	1
AP1G2	ENSG00000213983	-0.0419278	0.814966	0.884911	1	0.880084	0.000481325	0.00235342	0.0230084	0.34338	0.0280492	0.261671	1
AP1M2	ENSG00000129354	1.51662	0.000506743	0.00217428	0.0213912	-0.858737	0.430372	NA	NA	-0.109605	0.294401	NA	NA
AP1S2	ENSG00000182287	-0.261199	0.0716272	0.14803	1	-0.997295	3.3428e-09	5.24631e-08	5.1291e-07	-0.222991	0.0636877	0.371249	1
AP1S3	ENSG00000152056	-0.605668	0.00541899	0.0170302	0.167548	-0.582271	0.277359	0.417804	1	0.156525	0.36509	0.74174	1
AP2B1	ENSG00000006125	0.217244	0.0517143	0.113357	1	-0.25788	0.11554	0.21579	1	-0.278543	0.0346052	0.285994	1
AP2M1	ENSG00000161203	-0.763545	4.5682e-23	2.84247e-21	2.7965e-20	-0.547501	4.68856e-06	4.03838e-05	0.000394816	-0.082554	0.430997	0.783927	1
AP2S1	ENSG00000042753	-0.628313	2.28081e-07	2.08499e-06	2.05128e-05	0.0789619	0.750309	0.837353	1	-0.023896	0.866869	0.965338	1
AP3B1	ENSG00000132842	-0.698499	1.04531e-07	1.0137e-06	9.97302e-06	-0.788398	0.0601496	0.130208	1	-0.0471153	0.703745	0.912786	1
AP3B2	ENSG00000103723	0.558486	0.00289449	0.00992378	0.097633	-0.265155	0.597129	0.717323	1	-0.041926	0.720131	0.921212	1
AP3D1	ENSG00000065000	-0.443342	0.000173441	0.000840247	0.00826659	-0.138593	0.339672	0.484219	1	0.342254	0.00249995	0.0712243	0.737113
AP3M2	ENSG00000070718	0.336451	0.00328557	0.0111076	0.10928	-0.312242	0.13869	0.248294	1	-0.249194	0.0220935	0.234617	1
AP3S1	ENSG00000177879	0.119708	0.359453	0.510264	1	-0.597136	0.00515274	0.0177989	0.174012	-0.163401	0.182035	0.57603	1
AP4B1	ENSG00000134262	0.324824	0.0305474	0.0733681	0.721816	0.295253	0.394163	0.537833	1	0.10597	0.436407	0.786943	1
AP4E1	ENSG00000081014	0.326138	0.0184349	0.0480029	0.472266	-0.0512702	0.76006	0.844105	1	-0.0768315	0.555739	0.848067	1
AP4M1	ENSG00000221838	-0.338807	0.036441	0.0850934	0.837173	0.30807	0.106824	0.202742	1	0.338784	0.0254369	0.250285	1
AP5B1	ENSG00000254470	-0.31673	0.00797166	0.0238182	0.23433	-0.0401597	0.816101	0.884446	1	0.11451	0.414231	0.772767	1
AP5M1	ENSG00000053770	-0.0311432	0.802041	0.875766	1	-0.571951	5.47064e-06	4.63697e-05	0.000453337	-0.220215	0.0636147	0.371072	1
AP5S1	ENSG00000125843	-0.460639	0.010449	0.0299221	0.294382	-0.66728	0.101493	0.194917	1	0.154993	0.323114	0.706559	1
APAF1	ENSG00000120868	-0.195532	0.0604404	0.128463	1	0.584406	0.00391646	0.0141338	0.13818	0.0520595	0.649056	0.892948	1
APBA1	ENSG00000107282	0.303076	0.0599316	0.12769	1	-0.919151	0.00935498	0.0292217	0.28608	-0.240792	0.0494823	0.331083	1
APBA3	ENSG00000011132	-0.276662	0.0906096	0.178594	1	0.680078	0.00305254	0.0114527	0.111968	0.354981	0.0321718	0.278655	1
APBB2	ENSG00000163697	0.601272	3.36085e-11	5.74019e-10	5.64736e-09	0.141503	0.485688	0.623864	1	-0.129533	0.271763	0.664216	1
APC	ENSG00000134982	0.499971	5.75655e-05	0.000315912	0.00310803	-0.438949	0.281254	0.422199	1	-0.378422	0.000926775	0.0378096	0.392114
APC2	ENSG00000115266	0.739643	5.87112e-05	0.000321356	0.0031616	-0.183195	0.784152	0.862227	1	0.313052	0.0161362	0.201584	1
APCDD1	ENSG00000154856	1.01818	1.34349e-06	1.06757e-05	0.00010503	-1.57011	0.00186885	0.00750515	0.0733747	0.139368	0.360962	0.738113	1
APEX1	ENSG00000100823	-0.264057	0.0212446	0.0540908	0.53216	0.933579	1.77656e-09	2.89785e-08	2.8331e-07	0.0136764	0.909098	0.979122	1
APEX2	ENSG00000169188	-0.651436	8.14426e-05	0.000426129	0.00419237	0.806655	0.000234135	0.00127477	0.0124629	-0.0459833	0.780283	0.939439	1
APH1B	ENSG00000138613	0.304842	0.0179084	0.0468507	0.46093	-0.35177	0.478771	0.617519	1	0.144331	0.280101	0.670365	1
APIP	ENSG00000149089	0.426112	0.0103717	0.0297517	0.292706	0.309796	0.0879583	0.174724	1	-0.207476	0.138968	0.511245	1
APLF	ENSG00000169621	0.930654	3.03858e-05	0.000177769	0.00174895	1.5366	7.86689e-06	6.48307e-05	0.000633822	-0.195314	0.246543	0.642912	1
APLNR	ENSG00000134817	1.38053	0.0013164	0.00502025	0.0493906	0.512186	0.583943	0.707349	1	0.0515946	0.351882	NA	NA
APLP1	ENSG00000105290	-0.0453329	0.727161	0.821381	1	-0.542933	0.0448863	0.103943	1	0.0149086	0.90126	0.977267	1
APLP2	ENSG00000084234	-0.951213	1.00075e-13	2.32646e-12	2.28883e-11	-1.14497	0.0162853	0.0461591	0.453047	0.0153602	0.864678	0.96462	1
APMAP	ENSG00000101474	-0.297756	0.00066625	0.00276648	0.0272174	-0.566544	2.0551e-06	1.9316e-05	0.000188844	-0.00119492	0.990961	0.996869	1
APOA1	ENSG00000118137	5.11356	1.83932e-29	1.83253e-27	1.8029e-26	-1.15161	0.297426	0.439167	1	0.00733963	0.92598	NA	NA
APOA2	ENSG00000158874	6.0119	6.19938e-18	2.31103e-16	2.27366e-15	NA	NA	NA	NA	NA	NA	NA	NA
APOA4	ENSG00000110244	2.2226	2.86704e-06	2.13377e-05	0.000209926	0.252514	0.786035	NA	NA	0.015344	0.656608	NA	NA
APOB	ENSG00000084674	5.34752	1.29831e-17	4.71389e-16	4.63766e-15	-1.64407	0.122293	0.225663	NA	-0.0227016	0.68671	NA	NA
APOBEC2	ENSG00000124701	-0.342483	NA	NA	NA	-2.68013	0.0176288	0.0492409	NA	0.0246037	0.179036	NA	NA
APOBEC3C	ENSG00000244509	-1.65407	2.59822e-10	3.8899e-09	3.82699e-08	1.09105	0.0521845	0.116485	1	0.183179	0.217674	0.617722	1
APOBEC3F	ENSG00000128394	-0.98666	0.0134331	0.0367992	0.362041	-0.762479	0.396994	0.540507	1	0.11316	0.0627045	NA	NA
APOBEC4	ENSG00000173627	NA	NA	NA	NA	-1.95349	0.00290986	0.0109825	0.107371	0.0240679	0.55233	NA	NA
APOC1	ENSG00000130208	-1.19812	0.00252627	0.00883139	0.0868857	-1.31079	0.118121	0.219616	1	-0.00297074	0.974226	NA	NA
APOC3	ENSG00000110245	2.01882	0.000365136	0.00163021	0.0160384	NA	NA	NA	NA	NA	NA	NA	NA
APOD	ENSG00000189058	0.0444186	0.872009	NA	NA	-3.57359	0.00229107	0.00894964	0.0874968	-0.0215606	0.751088	NA	NA
APOE	ENSG00000130203	-1.8502	2.10946e-37	3.75618e-35	3.69544e-34	-1.83825	0.00270901	0.0103	0.100699	0.395708	0.0202342	0.224547	1
APOH	ENSG00000091583	-1.0333	0.044838	0.101118	0.994827	-2.54849	0.0218409	0.0586083	NA	NA	NA	NA	NA
APOL2	ENSG00000128335	-0.791279	8.09312e-05	0.000423718	0.00416866	-1.09385	0.00159602	0.00656032	0.0641375	0.0606995	0.720956	0.921519	1
APOL3	ENSG00000128284	-0.0546858	0.82701	NA	NA	-2.99188	0.00828423	0.0264582	NA	NA	NA	NA	NA
APOL4	ENSG00000100336	-0.0704811	0.841146	0.903009	1	-2.81321	2.60492e-10	4.94626e-09	4.83575e-08	0.114956	0.50232	0.818578	1
APOLD1	ENSG00000178878	1.36387	5.13456e-06	3.61558e-05	0.000355711	1.25958	0.041939	0.0981423	0.966864	-0.0646871	0.690031	0.907608	1
APP	ENSG00000142192	0.0321268	0.814022	0.884259	1	-1.20977	1.91918e-11	4.26251e-10	4.16727e-09	-0.149935	0.0836365	0.417611	1
APPBP2	ENSG00000062725	-0.186687	0.014971	0.0402998	0.396481	-0.201699	0.291999	0.433683	1	-0.131045	0.205265	0.603691	1
APPL2	ENSG00000136044	0.376575	0.000344613	0.00154725	0.0152222	0.785277	4.38269e-05	0.000294807	0.00288221	-0.0116871	0.91885	0.98054	1
APRT	ENSG00000198931	-0.926655	1.36329e-10	2.11677e-09	2.08253e-08	-0.328846	0.424501	0.567649	1	0.151515	0.343418	0.722854	1
AQP1	ENSG00000240583	-2.27362	1.44025e-19	6.39442e-18	6.29101e-17	-3.88887	1.75432e-05	0.00013091	0.00127985	0.184138	0.224493	0.62386	1
AQP11	ENSG00000178301	0.511497	0.0708062	0.146677	1	-1.22151	0.00023671	0.00128398	0.0125529	0.0929948	0.593833	0.867735	1
AQP3	ENSG00000165272	0.960248	0.0354838	0.0832181	0.818723	0.308719	0.708316	0.806667	1	0.0458686	0.523398	NA	NA
ARAF	ENSG00000078061	-0.476199	0.0017986	0.0065832	0.0647673	0.378158	0.318852	0.461962	1	0.270428	0.0567139	0.351842	1
ARAP1	ENSG00000186635	-1.09637	1.13694e-10	1.79022e-09	1.76127e-08	-0.0466006	0.936011	0.961727	1	0.201469	0.161034	0.545524	1
ARAP2	ENSG00000047365	0.437639	0.0520939	0.114085	1	-1.55588	0.00993737	0.0307122	0.300726	-0.105156	0.534653	0.836635	1
ARAP3	ENSG00000120318	0.108956	0.635821	0.752803	1	2.49191	4.23735e-20	2.26308e-18	2.21252e-17	0.440285	0.0105883	0.162596	1
ARC	ENSG00000198576	0.151908	0.608446	0.732801	1	3.31491	1.29468e-05	9.99265e-05	0.000976939	0.265827	0.122922	0.483109	1
ARCN1	ENSG00000095139	-0.341296	5.95601e-05	0.000325471	0.00320207	-0.764205	1.20404e-08	1.71519e-07	1.67687e-06	-0.110625	0.238653	0.636235	1
AREG	ENSG00000109321	3.27077	7.79622e-22	4.29254e-20	4.22312e-19	-0.238262	0.80821	NA	NA	-0.0288543	0.528802	NA	NA
AREL1	ENSG00000119682	0.324925	0.00719921	0.0218377	0.214845	-0.171804	0.540098	0.670358	1	-0.0528676	0.614748	0.877927	1
ARF1	ENSG00000143761	-0.285027	0.00476038	0.0152002	0.149544	-0.611962	7.53482e-07	7.6688e-06	7.49747e-05	-0.0308428	0.782285	0.939439	1
ARF4	ENSG00000168374	-0.424413	0.000873377	0.00352255	0.0346559	-1.97514	0.000276356	0.00146567	0.0143292	-0.242828	0.0282533	0.262322	1
ARF5	ENSG00000004059	-0.244366	0.0256415	0.0631437	0.621226	0.000571707	0.996547	0.997546	1	0.0292266	0.813797	0.951091	1
ARF6	ENSG00000165527	-0.169316	0.0932224	0.18284	1	0.311932	0.0210349	0.0568562	0.558317	-0.0433032	0.684293	0.904821	1
ARFGAP1	ENSG00000101199	-0.273539	0.0252572	0.0623166	0.613088	0.164235	0.161866	0.279231	1	0.223729	0.109751	0.462238	1
ARFGAP2	ENSG00000149182	-0.202894	0.0229633	0.0576857	0.567528	0.201649	0.0402356	0.0949915	0.935748	0.0673379	0.571166	0.855747	1
ARFGAP3	ENSG00000242247	-0.0227292	0.809837	0.8814	1	-0.705949	0.00163155	0.00668742	0.0653801	-0.0978021	0.376453	0.749682	1
ARFGEF1	ENSG00000066777	0.27944	0.00292621	0.0100152	0.0985322	-0.0763414	0.48567	0.623864	1	-0.187178	0.099825	0.447862	1
ARFGEF2	ENSG00000124198	-0.239967	0.0156364	0.0417619	0.410865	-0.768566	6.03216e-09	9.05334e-08	8.85107e-07	-0.111201	0.276332	0.667521	1
ARFGEF3	ENSG00000112379	0.571224	0.000742425	0.00304651	0.0299724	-0.826058	0.0451238	0.104387	1	-0.212534	0.121926	0.482166	1
ARFIP2	ENSG00000132254	-0.269834	0.00937012	0.0272902	0.268489	-0.442465	0.0250833	0.0654289	0.642927	0.0901631	0.444098	0.791208	1
ARFRP1	ENSG00000101246	-0.308526	0.0351864	0.0826279	0.812917	-0.166725	0.320685	0.463692	1	0.24979	0.0993672	0.447297	1
ARG2	ENSG00000081181	-0.0274229	0.887294	0.932709	1	-0.968396	0.000784388	0.00358395	0.0350387	-0.388018	0.00353254	0.0870259	0.897688
ARGLU1	ENSG00000134884	0.537354	2.19485e-07	2.0108e-06	1.97828e-05	0.569295	6.43631e-08	8.08666e-07	7.90598e-06	0.229299	0.0191066	0.21779	1
ARHGAP1	ENSG00000175220	-0.738429	2.06996e-07	1.90577e-06	1.87495e-05	-0.907976	1.77056e-09	2.891e-08	2.82641e-07	-0.0846799	0.569081	0.854555	1
ARHGAP10	ENSG00000071205	-1.48866	4.60329e-09	5.57929e-08	5.48906e-07	-2.17247	8.32833e-11	1.69205e-09	1.65425e-08	-0.069061	0.692799	0.909121	1
ARHGAP11A	ENSG00000198826	0.732252	7.87146e-10	1.07465e-08	1.05727e-07	3.47967	3.39442e-11	7.25643e-10	7.0943e-09	0.167694	0.150669	0.529672	1
ARHGAP11B	ENSG00000284906	1.3285	0.00757365	0.0228041	0.224353	4.19607	3.94702e-10	7.23651e-09	7.07483e-08	0.562322	0.000615408	0.0293059	0.303923
ARHGAP11B	ENSG00000285077	0.650586	0.0135302	0.0370108	0.364123	3.36827	1.75243e-06	1.67874e-05	0.000164123	-0.119555	0.492899	0.814201	1
ARHGAP12	ENSG00000165322	0.767817	2.13234e-19	9.2704e-18	9.12048e-17	-0.000745992	0.998537	0.998975	1	-0.191514	0.0727644	0.392996	1
ARHGAP15	ENSG00000075884	1.09981	0.0200817	0.051704	0.508679	1.54266	0.0767801	0.157759	1	-0.0574587	0.683313	NA	1
ARHGAP17	ENSG00000140750	-0.124392	0.341127	0.490614	1	0.774357	3.03412e-05	0.000212415	0.00207669	-0.0204711	0.894848	0.974952	1
ARHGAP18	ENSG00000146376	0.123855	0.569027	0.699791	1	-1.5235	0.0394744	0.093693	0.922717	-0.089376	0.537155	0.838089	1
ARHGAP19	ENSG00000213390	0.754482	6.99286e-12	1.28906e-10	1.26821e-09	1.92802	1.23368e-24	8.91433e-23	8.71516e-22	0.00221366	0.985081	0.995305	1
ARHGAP19-SLIT1	ENSG00000269891	1.23528	0.00862916	0.0255005	0.250881	0.351199	0.741179	0.830472	1	0.252877	0.117872	0.476296	1
ARHGAP20	ENSG00000137727	-0.209642	0.42842	0.577135	1	-0.879288	0.017698	0.0493745	0.484831	-0.333358	0.0389929	0.299055	1
ARHGAP21	ENSG00000107863	1.07043	3.99025e-20	1.87609e-18	1.84575e-17	1.04551	0.0752708	0.155553	1	-0.0224576	0.830542	0.955852	1
ARHGAP22	ENSG00000128805	-3.1186	1.53416e-12	3.09756e-11	3.04746e-10	-1.26066	0.0326503	0.0805239	0.792757	0.115803	0.444564	0.791534	1
ARHGAP23	ENSG00000275832	-0.79739	7.81541e-08	7.76331e-07	7.63777e-06	0.0860621	0.793221	0.86867	1	0.141212	0.307576	0.69272	1
ARHGAP24	ENSG00000138639	-1.03154	0.000968649	0.00385662	0.0379425	-2.60896	3.28599e-24	2.33218e-22	2.28007e-21	-0.194074	0.228318	0.626843	1
ARHGAP26	ENSG00000145819	0.837686	6.35177e-05	0.000344734	0.00339159	-0.92577	0.0613474	0.132243	1	0.0657123	0.659214	0.894289	1
ARHGAP28	ENSG00000088756	-0.682758	9.80608e-05	0.000503634	0.00495489	-0.709943	0.000747237	0.00344078	0.0336391	-0.0229488	0.876599	0.968249	1
ARHGAP29	ENSG00000137962	1.01854	2.79799e-06	2.08516e-05	0.000205144	-2.58467	7.22527e-28	6.63105e-26	6.4829e-25	0.230337	0.133989	0.503339	1
ARHGAP31	ENSG00000031081	0.23584	0.321293	0.469472	1	-0.964891	0.00101867	0.00447762	0.0437758	0.420698	0.0136637	0.186741	1
ARHGAP32	ENSG00000134909	0.663586	1.18479e-09	1.58016e-08	1.55461e-07	0.576971	0.206951	0.335683	1	0.024847	0.847854	0.960756	1
ARHGAP33	ENSG00000004777	0.752686	7.75262e-05	0.000408061	0.00401462	1.36793	0.00132165	0.00557459	0.0545004	0.42204	0.00632843	0.123558	1
ARHGAP35	ENSG00000160007	0.367678	1.07542e-05	7.01223e-05	0.000689883	0.0648941	0.811291	0.881087	1	0.0197474	0.843601	0.958504	1
ARHGAP36	ENSG00000147256	-0.633056	0.205072	0.33821	1	-3.33475	0.00281093	0.0106596	0.104215	-0.704622	4.57889e-05	0.00481382	0.0499229
ARHGAP39	ENSG00000147799	-0.101902	0.597236	0.7236	1	-0.492383	0.161394	0.278597	1	0.491513	0.00107717	0.0408937	0.424098
ARHGAP42	ENSG00000165895	-0.775088	1.81959e-07	1.69108e-06	1.66373e-05	-1.25527	0.00964097	0.0299468	0.293177	0.0386511	0.80835	0.949607	1
ARHGAP6	ENSG00000047648	-0.242224	0.551473	0.685838	1	-1.25713	0.0421285	0.0985281	0.97066	-0.0302138	0.861059	0.964148	1
ARHGAP8	ENSG00000241484	-0.889463	0.000631983	0.00263794	0.0259528	-0.0391703	0.956431	0.973377	1	-0.0418071	0.784076	0.939762	1
ARHGDIA	ENSG00000141522	-0.638212	2.82657e-06	2.10552e-05	0.000207147	-0.00807259	0.957895	0.97423	1	0.11804	0.43702	0.787339	1
ARHGDIB	ENSG00000111348	-0.657229	0.169193	0.292659	1	-3.38193	0.00249378	0.00961912	0.0940421	-0.0552818	0.741428	0.927935	1
ARHGEF1	ENSG00000076928	-0.279693	0.0562785	0.121453	1	0.546478	0.0052657	0.0180958	0.176915	0.346448	0.0253997	0.2501	1
ARHGEF10	ENSG00000104728	-0.164643	0.508731	0.649218	1	0.469099	0.00628889	0.0209401	0.204808	0.419415	0.00417281	0.0943915	0.974079
ARHGEF12	ENSG00000196914	0.207912	0.0186713	0.04854	0.47755	-0.718292	0.00150486	0.00622245	0.0608343	-0.264051	0.00925571	0.150414	1
ARHGEF16	ENSG00000130762	-0.625026	0.0394509	0.0907544	0.892867	0.561258	0.490377	0.627722	1	0.16162	0.327937	0.710399	1
ARHGEF17	ENSG00000110237	-0.685915	1.15574e-08	1.30885e-07	1.28769e-06	0.290547	0.460769	0.601301	1	0.347789	0.0142264	0.190305	1
ARHGEF19	ENSG00000142632	0.276485	0.432805	0.581497	1	2.09904	1.03366e-07	1.25908e-06	1.23095e-05	0.122923	0.406947	0.768731	1
ARHGEF2	ENSG00000116584	0.419324	0.000557757	0.00236767	0.0232938	0.452221	0.494161	0.630645	1	0.2358	0.029876	0.268629	1
ARHGEF25	ENSG00000240771	0.63948	7.50889e-06	5.06586e-05	0.000498393	1.35184	4.39336e-05	0.0002954	0.002888	0.268912	0.0785624	0.405022	1
ARHGEF26	ENSG00000114790	0.527525	0.00353182	0.0118184	0.116273	0.895707	0.000513653	0.00248788	0.0243229	0.262581	0.0596934	0.362086	1
ARHGEF3	ENSG00000163947	-1.44055	4.13961e-14	1.00564e-12	9.8938e-12	-1.54247	0.023099	0.0613145	0.602249	-0.00989536	0.942053	0.986439	1
ARHGEF33	ENSG00000214694	1.19566	0.0027921	0.00962798	0.0947227	-0.0951259	0.846828	0.904246	1	-0.0608355	0.709881	0.916449	1
ARHGEF35	ENSG00000213214	NA	NA	NA	NA	-2.39753	0.0283761	0.0722132	0.709958	0.015344	0.634172	NA	NA
ARHGEF37	ENSG00000183111	-1.09236	0.0010114	0.00400775	0.0394294	-1.27809	0.0148796	0.0428517	0.420155	-0.0714516	0.677814	0.901839	1
ARHGEF38	ENSG00000236699	2.01099	0.000244329	0.00114298	0.011245	-0.592931	0.577004	NA	NA	0.00168208	0.953308	NA	NA
ARHGEF39	ENSG00000137135	0.402446	0.203273	0.335872	1	3.22909	1.11847e-07	1.35273e-06	1.32251e-05	0.295049	0.0898579	0.429551	1
ARHGEF40	ENSG00000165801	-0.100319	0.316584	0.464458	1	0.233248	0.251203	0.38867	1	0.346603	0.00354849	0.0870259	0.897697
ARHGEF5	ENSG00000050327	-1.42094	0.00321525	0.0108919	0.107157	-2.7073	0.000828142	0.00375231	0.0366848	-0.0242287	0.814784	NA	NA
ARHGEF6	ENSG00000129675	0.0921104	0.595395	0.722259	1	-0.93545	0.041326	0.0969636	0.95527	-0.41003	0.00116525	0.0428105	0.443976
ARHGEF7	ENSG00000102606	0.492158	1.22997e-05	7.90906e-05	0.000778116	-0.0139204	0.971768	0.982083	1	-0.127724	0.204678	0.602744	1
ARHGEF9	ENSG00000131089	0.481442	2.30908e-05	0.000139127	0.00136877	0.306393	0.0183256	0.0508235	0.499047	-0.177093	0.0520491	0.33793	1
ARID1A	ENSG00000117713	0.365676	0.0079502	0.0237626	0.233783	0.898927	0.000200026	0.00111374	0.0108886	0.0740261	0.624235	0.881162	1
ARID1B	ENSG00000049618	0.307785	0.00519435	0.016421	0.161554	0.180548	0.266902	0.406229	1	0.0618588	0.613508	0.877165	1
ARID2	ENSG00000189079	0.443868	1.39562e-07	1.32201e-06	1.30063e-05	0.590478	0.00104849	0.00458783	0.0448533	-0.144792	0.205688	0.604033	1
ARID3A	ENSG00000116017	0.350959	0.0419458	0.0955142	0.939696	1.23772	1.7985e-05	0.000133831	0.00130841	0.145909	0.362543	0.73911	1
ARID3B	ENSG00000179361	0.647204	0.000284363	0.00130647	0.0128534	0.473303	0.0823886	0.166521	1	0.162872	0.266997	0.661436	1
ARID3C	ENSG00000205143	-0.439316	0.388355	0.538193	1	2.01535	0.0256711	0.0667222	0.65573	0.0818961	0.456065	NA	NA
ARID4A	ENSG00000032219	0.674488	0.000419383	0.00184001	0.0181025	-0.107058	0.645804	0.758353	1	-0.274821	0.035426	0.288075	1
ARID4B	ENSG00000054267	0.441536	0.000708267	0.0029221	0.0287485	0.377094	0.00714098	0.0232913	0.227849	-0.103148	0.350082	0.72797	1
ARID5B	ENSG00000150347	-0.430618	0.000557074	0.00236597	0.0232771	-0.775362	0.139298	0.248958	1	-0.0585603	0.606143	0.87442	1
ARIH1	ENSG00000166233	0.478031	5.58068e-06	3.89368e-05	0.000383071	-0.150708	0.223044	0.355609	1	-0.0950766	0.382897	0.753175	1
ARL1	ENSG00000120805	-0.476797	0.00115707	0.00449246	0.0441981	-1.57813	6.08247e-07	6.27866e-06	6.13838e-05	-0.205584	0.0952732	0.43916	1
ARL10	ENSG00000175414	0.735791	1.03493e-08	1.18082e-07	1.16172e-06	0.540341	0.327715	0.471104	1	0.0468043	0.748843	0.930997	1
ARL13B	ENSG00000169379	0.516428	0.00279769	0.00963733	0.0948147	0.0846473	0.786705	0.863844	1	-0.0151224	0.913432	0.979324	1
ARL16	ENSG00000214087	-0.153916	0.25267	0.394806	1	-0.534788	0.000362638	0.00183724	0.0179619	0.0238209	0.876133	0.968249	1
ARL17A	ENSG00000185829	0.38819	0.057904	0.124351	1	0.529749	0.00316663	0.0118039	0.115402	0.159602	0.251338	0.647062	1
ARL2	ENSG00000213465	-0.181147	0.176153	0.301436	1	0.6139	0.003725	0.0135377	0.132352	0.0613259	0.649072	0.892948	1
ARL4A	ENSG00000122644	-1.37952	5.57096e-16	1.69232e-14	1.66495e-13	-2.22809	3.35672e-24	2.37184e-22	2.31884e-21	-0.408546	0.00233804	0.068631	0.711754
ARL4C	ENSG00000188042	-0.872395	5.92656e-10	8.28271e-09	8.14876e-08	-2.4569	7.1064e-07	7.26983e-06	7.10741e-05	-0.0107607	0.916393	0.97991	1
ARL4D	ENSG00000175906	0.166231	0.259715	0.402981	1	1.03489	0.00239692	0.00929943	0.0909166	0.160587	0.223475	0.622422	1
ARL5A	ENSG00000162980	-0.369237	0.0208452	0.0532601	0.523988	0.0374769	0.824878	0.890032	1	-0.0705779	0.537251	0.838089	1
ARL5B	ENSG00000165997	0.275679	0.00880396	0.0259073	0.254883	0.184616	0.585484	0.708434	1	-0.220505	0.0856014	0.420676	1
ARL6	ENSG00000113966	0.613978	0.000110608	0.000562382	0.00553287	-0.77511	8.68429e-05	0.000535235	0.00523277	-0.155528	0.270761	0.664014	1
ARL6IP1	ENSG00000170540	0.177586	0.0261062	0.0641088	0.63072	1.17869	5.99247e-28	5.56359e-26	5.43929e-25	-0.142061	0.129927	0.495593	1
ARL6IP4	ENSG00000182196	-0.724834	5.40908e-10	7.63383e-09	7.51037e-08	-0.254645	0.333765	0.477503	1	0.147839	0.281307	0.67073	1
ARL6IP5	ENSG00000144746	0.126123	0.349357	0.499491	1	-0.564368	0.000379054	0.00191252	0.0186979	-0.262686	0.0129718	0.183068	1
ARL6IP6	ENSG00000177917	0.600731	5.0093e-06	3.5363e-05	0.000347911	1.34186	1.65814e-06	1.5932e-05	0.00015576	0.17184	0.166938	0.55458	1
ARL8B	ENSG00000134108	-0.312032	0.00226651	0.00804427	0.0791418	-0.425554	0.0049924	0.0173463	0.169587	-0.172523	0.105916	0.457653	1
ARMC2	ENSG00000118690	0.73564	0.00154469	0.00576736	0.0567409	-2.33971	0.00109298	0.00475062	0.0464448	-0.0815212	0.612772	0.876982	1
ARMC3	ENSG00000165309	-1.09365	0.0140083	0.0381439	0.375271	-4.41383	2.17734e-06	2.04124e-05	0.000199564	0.0394039	0.803854	0.947174	1
ARMC4	ENSG00000169126	0.0232569	0.941081	0.964593	1	-2.21346	0.00232637	0.00906092	0.0885848	0.0293464	0.866897	0.965338	1
ARMC6	ENSG00000105676	-0.278438	0.0244523	0.0606704	0.596893	-0.117814	0.627788	0.74365	1	0.0326047	0.807086	0.949182	1
ARMC8	ENSG00000114098	0.306687	0.00300187	0.0102395	0.100739	-0.0473947	0.756943	0.841858	1	-0.243	0.0383254	0.296413	1
ARMC9	ENSG00000135931	-0.313933	0.00987496	0.0285421	0.280805	-0.963039	0.0319603	0.0792014	0.77952	0.127321	0.325209	0.707854	1
ARMCX1	ENSG00000126947	-0.360908	0.0366539	0.0854951	0.841124	-1.83386	8.96601e-22	5.38264e-20	5.26238e-19	-0.249102	0.0783411	0.404338	1
ARMCX2	ENSG00000184867	-0.900329	1.04229e-11	1.88603e-10	1.85553e-09	-1.06688	0.000168044	0.000959421	0.00937985	-0.0866116	0.463224	0.801922	1
ARMCX3	ENSG00000102401	-0.14579	0.134002	0.243153	1	-0.894436	9.47387e-10	1.63202e-08	1.59556e-07	-0.17397	0.0815009	0.411972	1
ARMCX4	ENSG00000196440	1.29622	3.44398e-10	5.03452e-09	4.95311e-08	0.748289	0.00236413	0.00919007	0.0898474	0.111307	0.406172	0.76822	1
ARMCX5	ENSG00000125962	0.126819	0.349943	0.500115	1	-0.636934	0.000675125	0.0031579	0.0308734	-0.0695712	0.581656	0.861038	1
ARMCX6	ENSG00000198960	-0.551679	0.000916451	0.00367238	0.03613	-0.218399	0.458114	0.598856	1	-0.0876495	0.483079	0.810091	1
ARMH4	ENSG00000139971	0.848433	1.00004e-09	1.34771e-08	1.32592e-07	-0.611718	0.0029285	0.0110295	0.107831	-0.205236	0.0484137	0.328535	1
ARMT1	ENSG00000146476	-0.48271	0.0254015	0.0626263	0.616135	0.104789	0.594234	0.714986	1	-0.118116	0.380686	0.751717	1
ARNT2	ENSG00000172379	-0.593292	4.43827e-09	5.40668e-08	5.31925e-07	-0.816551	0.0551899	0.121813	1	-0.166276	0.147181	0.52397	1
ARNTL	ENSG00000133794	0.129644	0.508177	0.648709	1	1.30609	1.02186e-08	1.48482e-07	1.45164e-06	-0.139284	0.322941	0.70652	1
ARNTL2	ENSG00000029153	-0.622638	0.00145615	0.00547642	0.0538785	-0.793342	0.0589771	0.128224	1	-0.308044	0.0243647	0.244778	1
ARPC1A	ENSG00000241685	-0.300835	0.00141011	0.00532907	0.0524289	-0.065015	0.584803	0.707962	1	-0.00518673	0.962849	0.991316	1
ARPC1B	ENSG00000130429	-1.25488	5.53601e-13	1.1774e-11	1.15836e-10	-0.647259	0.372753	0.51662	1	0.345082	0.046593	0.32257	1
ARPC2	ENSG00000163466	-0.294337	7.37359e-05	0.000391434	0.00385104	-0.395488	0.12612	0.23107	1	-0.0327318	0.751849	0.931429	1
ARPC3	ENSG00000111229	-0.359287	2.04292e-05	0.000124751	0.00122734	-0.605248	2.21391e-05	0.000160993	0.00157396	-0.121695	0.237653	0.635559	1
ARPC4	ENSG00000241553	-0.594956	5.7993e-09	6.91725e-08	6.80538e-07	-0.318656	0.0134352	0.0393882	0.386074	-0.012371	0.910793	0.979287	1
ARPC4-TTLL3	ENSG00000250151	0.727152	0.00214572	0.00767579	0.0755165	-0.546983	0.135702	0.244228	1	0.162831	0.349381	0.727895	1
ARPC5	ENSG00000162704	-0.533756	8.67685e-11	1.39513e-09	1.37257e-08	-0.478898	0.128642	0.234612	1	-0.209088	0.0328521	0.281322	1
ARPIN	ENSG00000242498	0.278515	0.0105326	0.03011	0.296231	0.394097	0.0987634	0.1908	1	0.192393	0.0777732	0.402929	1
ARPP19	ENSG00000128989	0.156482	0.0527834	0.115278	1	0.111664	0.46414	0.604063	1	-0.200136	0.0577128	0.355866	1
ARPP21	ENSG00000172995	0.139735	0.692136	0.794471	1	-1.09306	0.026798	0.0690334	0.678522	-0.308426	0.0139862	0.189487	1
ARRB2	ENSG00000141480	0.33966	0.00850644	0.0251823	0.247751	1.09187	0.0106919	0.0326774	0.320025	0.0884541	0.508994	0.821955	1
ARRDC1	ENSG00000197070	-0.116019	0.487226	0.630718	1	0.304122	0.319238	0.462395	1	0.559071	0.000654236	0.0307266	0.318658
ARRDC2	ENSG00000105643	-0.280065	0.468066	0.613315	1	1.64333	0.000129978	0.000761973	0.00744949	0.0156898	0.906513	NA	1
ARRDC3	ENSG00000113369	-0.393246	0.0171416	0.0451054	0.44376	-0.656918	7.6571e-05	0.000481213	0.00470462	-0.373282	0.000149632	0.0115959	0.120258
ARRDC4	ENSG00000140450	1.01638	2.26783e-18	8.86891e-17	8.72549e-16	-0.64676	3.70306e-05	0.000253904	0.00248231	-0.103797	0.348464	0.727202	1
ARSA	ENSG00000100299	-0.227296	0.211591	0.346557	1	-0.0960204	0.853538	0.908737	1	0.564778	0.000603535	0.0288409	0.299102
ARSB	ENSG00000113273	-0.589696	3.71018e-08	3.87889e-07	3.81616e-06	-1.0583	3.03029e-05	0.00021224	0.00207498	-0.00826384	0.943238	0.986439	1
ARSG	ENSG00000141337	-0.536319	0.00256057	0.00894011	0.0879553	-0.596812	0.301174	0.442981	1	-0.109097	0.45647	0.797318	1
ARSI	ENSG00000183876	-2.82779	7.82542e-35	1.19074e-32	1.17149e-31	-1.48195	0.0508503	0.114258	1	0.293574	0.051859	0.33793	1
ARSJ	ENSG00000180801	-2.06931	1.2584e-19	5.64695e-18	5.55562e-17	0.772643	0.144878	0.256578	1	0.0874884	0.573615	0.857173	1
ARSL	ENSG00000157399	1.45488	0.000447966	0.0019516	0.0192004	-0.0860306	0.873005	0.920381	1	-0.0073226	0.935231	NA	NA
ART3	ENSG00000156219	-0.00275489	0.995549	0.997336	1	-2.86288	0.00606913	0.0203438	0.198976	0.00137028	0.957553	NA	NA
ART5	ENSG00000167311	-0.73554	0.0883895	0.175105	1	1.40041	0.0176952	0.0493745	0.484831	0.100627	0.490181	0.813023	1
ARV1	ENSG00000173409	0.0135224	0.928578	0.957525	1	-0.508566	0.027297	0.0699575	0.687587	0.00174467	0.990333	0.996604	1
ARVCF	ENSG00000099889	0.460628	5.62339e-05	0.000309212	0.00304212	0.529817	0.122972	0.226578	1	0.339034	0.007874	0.138007	1
ARX	ENSG00000004848	0.614987	0.00839774	0.0249001	0.244975	4.07203	3.54575e-33	4.88121e-31	4.77215e-30	0.246116	0.101006	0.450096	1
AS3MT	ENSG00000214435	0.0900277	0.633451	0.750874	1	0.914231	4.29798e-06	3.74847e-05	0.000366472	0.00202718	0.988373	0.995731	1
ASAH1	ENSG00000104763	-0.762232	5.45496e-10	7.68562e-09	7.56133e-08	-1.22007	4.38611e-06	3.81381e-05	0.00037286	-0.0556577	0.58913	0.865209	1
ASAP1	ENSG00000153317	0.228825	0.0588494	0.125785	1	0.805816	0.0191638	0.0527359	0.517807	-0.0235575	0.868209	0.96572	1
ASAP3	ENSG00000088280	0.0314716	0.741112	0.830915	1	1.44623	3.43768e-26	2.75861e-24	2.69698e-23	0.216054	0.0718743	0.391717	1
ASB1	ENSG00000065802	-0.336653	0.0169984	0.044792	0.440676	0.174878	0.206716	0.33537	1	0.17555	0.116577	0.47435	1
ASB14	ENSG00000239388	-0.117738	0.632691	NA	NA	-2.79825	0.00833446	0.0265761	0.260031	0.00835712	0.772465	NA	NA
ASB2	ENSG00000100628	-1.30209	0.0108619	0.0309036	0.304038	-0.271142	0.800245	0.87367	NA	0.0428031	0.555705	NA	NA
ASB3	ENSG00000115239	0.251393	0.024853	0.0614862	0.604918	0.428727	0.0114525	0.034539	0.338248	-0.163857	0.15905	0.542947	1
ASB4	ENSG00000005981	-1.28663	0.00922955	0.0269653	0.265292	-0.802974	0.382681	0.526996	1	0.0939374	0.367793	NA	NA
ASB6	ENSG00000148331	-0.436995	0.0025682	0.008963	0.0881806	-0.117323	0.438623	0.580399	1	0.249348	0.0514221	0.337315	1
ASB8	ENSG00000177981	0.15952	0.196816	0.327693	1	-0.481684	0.00133292	0.00561472	0.0548928	-0.187134	0.118396	0.476337	1
ASB9	ENSG00000102048	-0.524326	0.24534	0.386124	1	-2.4692	0.0343242	0.0838108	0.825059	0.00807307	0.860489	NA	NA
ASCC1	ENSG00000138303	0.145374	0.182902	0.3103	1	-0.589541	0.000104956	0.000630089	0.00616012	-0.187687	0.131613	0.498512	1
ASCC2	ENSG00000100325	-0.495275	0.000109468	0.000556755	0.00547751	-0.204548	0.191736	0.316927	1	0.105226	0.426657	0.780815	1
ASCC3	ENSG00000112249	0.163443	0.0398816	0.0916194	0.901377	0.345429	0.0890469	0.176316	1	-0.12549	0.24359	0.640344	1
ASCL1	ENSG00000139352	1.53147	1.31123e-18	5.22555e-17	5.14104e-16	1.88577	9.08685e-12	2.13394e-10	2.08626e-09	0.078504	0.533014	0.835401	1
ASF1B	ENSG00000105011	-0.477683	0.00486155	0.0154808	0.152304	1.98932	0.00810132	0.0259467	0.253822	0.185749	0.224479	0.62386	1
ASGR1	ENSG00000141505	0.923664	1.81896e-05	0.000112595	0.00110774	0.307144	0.525974	0.658354	1	0.111119	0.513789	0.824952	1
ASGR2	ENSG00000161944	1.04155	0.00901313	0.0264299	0.260025	-0.583629	0.605361	NA	NA	NA	NA	NA	NA
ASH1L	ENSG00000116539	0.660754	3.11124e-14	7.68083e-13	7.55661e-12	0.301409	0.172826	0.29329	1	-0.0827365	0.429797	0.782974	1
ASH2L	ENSG00000129691	-0.0291662	0.827945	0.893786	1	-0.317213	0.0239505	0.0630336	0.619314	-0.0268795	0.85537	0.963465	1
ASIC1	ENSG00000110881	0.892411	2.34491e-06	1.77383e-05	0.000174514	1.15346	3.04654e-08	4.04744e-07	3.95701e-06	0.148101	0.33508	0.716159	1
ASIC2	ENSG00000108684	-1.03806	0.00168468	0.00621105	0.0611061	-2.76573	2.30509e-06	2.14385e-05	0.000209595	-0.436888	0.00725942	0.131891	1
ASIC3	ENSG00000213199	1.15564	0.0145254	0.0392645	0.386296	0.407132	0.380015	0.524363	1	0.361613	0.0129011	0.182903	1
ASIC4	ENSG00000072182	1.34395	0.000436825	0.00190654	0.0187571	-1.56514	0.000160605	0.000921231	0.00900649	0.0743263	0.576662	NA	1
ASL	ENSG00000126522	-0.151228	0.524286	0.662252	1	-0.600813	0.039124	0.0930967	0.916861	0.0661561	0.669863	0.898855	1
ASMTL	ENSG00000169093	-0.266074	0.022218	0.0561421	0.552342	0.177811	0.525747	0.658173	1	0.140502	0.267825	0.661723	1
ASNS	ENSG00000070669	0.583263	1.25639e-07	1.19894e-06	1.17955e-05	-0.40099	0.59561	0.716158	1	-0.0148501	0.880093	0.968692	1
ASNSD1	ENSG00000138381	-0.0215362	0.897822	0.939586	1	-0.229348	0.336846	0.481049	1	-0.249779	0.0391281	0.299588	1
ASPA	ENSG00000108381	0.0710587	0.835437	0.89909	NA	-3.25591	0.00302497	0.011358	0.111043	-0.00561656	0.849723	NA	NA
ASPG	ENSG00000166183	0.143716	0.7364	0.827351	NA	2.83193	0.0173996	0.0487955	NA	0.0149788	0.755031	NA	NA
ASPHD1	ENSG00000174939	-1.43489	1.6525e-10	2.54224e-09	2.50112e-08	-0.120942	0.792243	0.868075	1	-0.0680203	0.689556	0.907391	1
ASPHD2	ENSG00000128203	0.532809	0.0114082	0.0321845	0.31664	-0.260609	0.554511	0.682885	1	0.0109697	0.944617	0.986439	1
ASPM	ENSG00000066279	0.927817	7.38628e-16	2.21166e-14	2.17589e-13	3.9131	1.3944e-09	2.31709e-08	2.26532e-07	0.0308153	0.782247	0.939439	1
ASPN	ENSG00000106819	-1.92253	0.000341599	0.00153536	0.0151053	-6.96312	4.988e-10	8.99022e-09	8.78936e-08	0.128609	0.229336	NA	1
ASPSCR1	ENSG00000169696	-0.265276	0.0814912	0.164238	1	0.819138	1.7418e-05	0.000130219	0.00127309	0.26832	0.0593486	0.361163	1
ASRGL1	ENSG00000162174	0.079894	0.607249	0.731685	1	0.834466	0.000337958	0.00173309	0.0169437	0.0961994	0.435797	0.786793	1
ASS1	ENSG00000130707	-1.0781	2.13205e-10	3.22369e-09	3.17156e-08	-2.46103	8.2883e-06	6.75975e-05	0.000660872	-0.0508727	0.762173	0.934711	1
ASTE1	ENSG00000034533	-0.300068	0.348548	0.498547	1	-1.3383	0.00106095	0.00463665	0.0453306	-0.204686	0.17208	0.560812	1
ASTN1	ENSG00000152092	0.800772	6.91868e-09	8.13236e-08	8.00084e-07	1.30691	1.45216e-11	3.29866e-10	3.22496e-09	-0.0466109	0.65153	0.893457	1
ASTN2	ENSG00000148219	0.368385	0.0526886	0.115131	1	0.510727	0.270769	0.4109	1	0.0656837	0.679889	0.902767	1
ASXL1	ENSG00000171456	0.377694	1.36822e-05	8.72431e-05	0.000858322	0.69125	3.2409e-06	2.91407e-05	0.000284896	0.141029	0.165548	0.552379	1
ASXL3	ENSG00000141431	0.8662	5.81848e-17	1.99569e-15	1.96342e-14	-2.03696	1.04036e-34	1.69525e-32	1.65738e-31	-0.226301	0.101291	0.450341	1
ATAD1	ENSG00000138138	0.228243	0.0141271	0.0383709	0.377503	-0.451173	0.0397773	0.09423	0.927992	-0.355604	0.00156919	0.0533485	0.553264
ATAD2	ENSG00000156802	0.433943	0.00263565	0.0091659	0.0901767	2.76105	1.98086e-29	2.08108e-27	2.03458e-26	0.0206427	0.859014	0.964148	1
ATAD2B	ENSG00000119778	0.732243	8.23066e-14	1.92141e-12	1.89033e-11	0.173547	0.454625	0.595895	1	-0.0516394	0.622169	0.880515	1
ATAD3A	ENSG00000197785	-0.521203	0.00106348	0.00417854	0.0411097	0.0487032	0.824607	0.889983	1	0.172528	0.239449	0.63656	1
ATAD3C	ENSG00000215915	-0.943595	0.0529693	0.115608	1	1.05049	0.32434	0.467665	NA	0.0356227	0.371916	NA	NA
ATAD5	ENSG00000176208	0.741154	4.53677e-05	0.000255334	0.00251205	2.00686	7.09041e-11	1.46477e-09	1.43204e-08	0.0244417	0.840237	0.957991	1
ATAT1	ENSG00000137343	0.600356	0.00029639	0.00135434	0.0133244	-0.0518592	0.925891	0.955139	1	-0.210558	0.0888477	0.427349	1
ATCAY	ENSG00000167654	0.468138	0.00126274	0.00484652	0.0476815	0.0292731	0.962898	0.976683	1	0.0211327	0.829469	0.955322	1
ATE1	ENSG00000107669	0.275128	0.00935513	0.0272608	0.2682	-0.575536	3.93564e-06	3.47419e-05	0.000339657	-0.0940685	0.375602	0.749067	1
ATF2	ENSG00000115966	0.475458	3.28206e-07	2.91898e-06	2.87177e-05	0.0249571	0.930974	0.958525	1	-0.231533	0.0348132	0.286789	1
ATF3	ENSG00000162772	-0.19717	0.378168	0.528671	1	-1.16935	3.27943e-07	3.60421e-06	3.52368e-05	0.0855342	0.614877	0.877927	1
ATF4	ENSG00000128272	-0.17312	0.0459108	0.103042	1	0.0709942	0.841573	0.901045	1	0.0537666	0.615053	0.877948	1
ATF6	ENSG00000118217	0.097165	0.296304	0.443336	1	-0.784928	3.81918e-09	5.90974e-08	5.7777e-07	-0.0946886	0.395938	0.762481	1
ATF6B	ENSG00000213676	-0.390836	0.00038022	0.0016872	0.0165991	0.373344	0.0452706	0.104607	1	0.0316976	0.818619	0.951149	1
ATF7IP	ENSG00000171681	0.676794	6.51155e-15	1.7636e-13	1.73508e-12	0.752349	5.0931e-06	4.35395e-05	0.000425667	-0.12599	0.290571	0.678264	1
ATF7IP2	ENSG00000166669	-0.496222	0.00383864	0.0126828	0.124777	0.160819	0.633084	0.748037	1	-0.155514	0.332224	0.714589	1
ATG101	ENSG00000123395	-0.346148	0.00322868	0.0109352	0.107583	-0.347901	0.204046	0.33213	1	0.0141029	0.924082	0.982338	1
ATG13	ENSG00000175224	-0.33996	0.000160831	0.000785293	0.00772593	-0.42888	0.010637	0.0325281	0.318562	-0.00741589	0.948673	0.98696	1
ATG14	ENSG00000126775	-0.241233	0.0503204	0.110941	1	-0.025175	0.895596	0.935708	1	-0.102386	0.407042	0.7688	1
ATG16L2	ENSG00000168010	0.723314	0.0141501	0.0384176	0.377963	1.94491	9.96937e-16	3.63804e-14	3.55676e-13	0.549171	0.00108744	0.0410553	0.425774
ATG2A	ENSG00000110046	-0.334283	0.0419337	0.0955142	0.939696	0.0646993	0.745184	0.833848	1	0.396232	0.0097626	0.156053	1
ATG2B	ENSG00000066739	0.208661	0.0265436	0.0649921	0.639411	-0.222235	0.132713	0.240201	1	-0.0941335	0.423409	0.77909	1
ATG4A	ENSG00000101844	-0.630208	0.00104543	0.00412212	0.0405546	-1.49038	0.0105168	0.0322101	0.315449	-0.218264	0.114345	0.470083	1
ATG4B	ENSG00000168397	-0.0908765	0.412349	0.562136	1	0.459979	0.000191073	0.00106949	0.0104559	0.243708	0.0739746	0.395699	1
ATG4C	ENSG00000125703	0.278359	0.0721642	0.148864	1	0.801542	0.000186328	0.00104659	0.0102321	-0.0850566	0.538271	0.838475	1
ATG4D	ENSG00000130734	-0.262817	0.173423	0.297901	1	0.457522	0.0482788	0.109714	1	0.15881	0.301154	0.686093	1
ATG5	ENSG00000057663	0.102865	0.463124	0.60865	1	-0.541472	0.00169038	0.00688616	0.067323	-0.117156	0.349256	0.727895	1
ATL1	ENSG00000198513	0.538718	0.000379098	0.00168267	0.0165545	-0.470825	0.398672	0.542144	1	-0.343496	0.00237704	0.0689744	0.715316
ATL2	ENSG00000119787	0.299085	0.00222574	0.00791301	0.0778504	0.445434	0.00287226	0.0108612	0.106186	-0.162994	0.132545	0.49975	1
ATL3	ENSG00000184743	-0.937168	8.91353e-15	2.35695e-13	2.31883e-12	-0.409532	0.00740125	0.0240274	0.235049	0.0686819	0.662221	0.895795	1
ATM	ENSG00000149311	0.408526	6.81511e-06	4.65787e-05	0.000458255	0.392975	0.030057	0.0754449	0.742142	-0.0339922	0.763994	0.935434	1
ATMIN	ENSG00000166454	-0.192266	0.037537	0.0870334	0.856259	-0.398029	0.0507531	0.114103	1	-0.183427	0.061647	0.366636	1
ATN1	ENSG00000111676	0.456928	0.00598474	0.0185539	0.182539	0.905888	0.00133618	0.00562603	0.0550033	0.287225	0.069438	0.387822	1
ATOH1	ENSG00000172238	1.32927	0.00941553	0.0273796	0.269368	-1.36065	0.0373077	0.0896833	0.883311	-0.183882	0.00872333	NA	NA
ATOH8	ENSG00000168874	-0.435964	0.00592381	0.0183888	0.180915	-1.5295	0.00625745	0.0208656	0.204079	0.14064	0.393906	0.760926	1
ATOX1	ENSG00000177556	-0.781376	9.68577e-08	9.43658e-07	9.28397e-06	-0.450673	0.0786204	0.160878	1	-0.143863	0.281778	0.671125	1
ATP10A	ENSG00000206190	-0.904349	0.0163505	0.0433785	0.42677	1.41905	0.0883894	0.175362	1	-0.0132672	0.9335	0.984774	1
ATP10B	ENSG00000118322	0.578749	0.162816	0.284142	1	1.37385	0.0748424	0.15489	1	-0.45229	0.00319616	0.0817172	0.844311
ATP11A	ENSG00000068650	0.0546178	0.773181	0.855397	1	0.0627302	0.926981	0.955582	1	0.340243	0.0149125	0.194661	1
ATP11B	ENSG00000058063	0.321427	0.00525773	0.0165982	0.163298	0.0190842	0.899166	0.938114	1	-0.046596	0.675518	0.900888	1
ATP11C	ENSG00000101974	-0.26268	0.0427651	0.0971106	0.955402	-1.81059	0.019078	0.0525722	0.516203	0.165009	0.174971	0.56506	1
ATP13A1	ENSG00000105726	-0.523392	0.000503754	0.00216201	0.0212704	-0.478906	0.0810667	0.164534	1	0.270571	0.0459826	0.321047	1
ATP13A2	ENSG00000159363	-0.32755	0.00622815	0.0192054	0.188948	-0.329366	0.241818	0.377367	1	0.0430709	0.748355	0.930982	1
ATP13A5	ENSG00000187527	-1.16906	0.0117503	0.0329441	0.324113	-3.94395	0.000304931	0.0015934	0.015578	-0.0313863	0.6877	NA	NA
ATP1A2	ENSG00000018625	0.771102	1.31799e-07	1.25202e-06	1.23177e-05	-0.910138	3.34107e-06	2.99908e-05	0.000293207	0.441247	0.000822559	0.0352624	0.365698
ATP1A3	ENSG00000105409	0.757949	3.01076e-05	0.000176327	0.00173475	-0.815754	0.0479407	0.109195	1	-0.253196	0.0364744	0.291518	1
ATP1B1	ENSG00000143153	0.00147899	0.990218	0.994776	1	-1.29734	0.00074224	0.00342172	0.0334527	-0.459766	1.07171e-05	0.00142205	0.0147477
ATP23	ENSG00000166896	0.682138	0.0101534	0.0292158	0.287433	0.926518	0.0131945	0.0387891	0.380205	0.0611252	0.723309	0.921612	1
ATP2A2	ENSG00000174437	0.273853	0.0533992	0.116364	1	0.111636	0.636243	0.750437	1	-0.0901311	0.424591	0.779434	1
ATP2A3	ENSG00000074370	0.0722921	0.860357	0.915432	1	2.6009	0.000232932	0.00126995	0.0124158	0.0534148	0.646275	NA	NA
ATP2B1	ENSG00000070961	0.23795	0.0317341	0.0756968	0.744727	0.0919827	0.686903	0.790118	1	-0.326524	0.0013236	0.0467431	0.48476
ATP2B2	ENSG00000157087	0.972606	0.000111937	0.000568448	0.00559255	-0.478767	0.5418	0.671843	1	0.217423	0.0873584	0.423679	1
ATP2B3	ENSG00000067842	0.649126	0.0241879	0.0601481	0.591754	-2.28453	0.0128684	0.0379563	0.371976	0.217537	0.178643	0.571974	1
ATP2B4	ENSG00000058668	0.999753	3.13423e-10	4.6221e-09	4.54735e-08	0.533591	0.0175437	0.0491037	0.482093	-0.0167513	0.876787	0.968249	1
ATP2C1	ENSG00000017260	0.274681	0.00269427	0.00933485	0.0918389	-0.895524	0.0224748	0.0600147	0.589499	-0.199228	0.0850872	0.419966	1
ATP5F1B	ENSG00000110955	-0.165689	0.0169839	0.0447609	0.44037	-0.2667	0.0847542	0.169859	1	-0.0755274	0.405143	0.767892	1
ATP5F1C	ENSG00000165629	0.127753	0.280363	0.426039	1	-0.120781	0.438983	0.580693	1	-0.189433	0.0520566	0.33793	1
ATP5F1D	ENSG00000099624	-0.490491	0.000479207	0.00207046	0.0203698	-0.227317	0.435842	0.578022	1	0.0134598	0.929046	0.983494	1
ATP5F1E	ENSG00000124172	-0.284417	0.0102829	0.0295398	0.290621	-0.366439	0.0487416	0.110521	1	-0.196676	0.036165	0.290062	1
ATP5IF1	ENSG00000130770	-0.548391	2.34719e-08	2.5314e-07	2.49046e-06	-0.621959	0.045572	0.105119	1	-0.119474	0.30326	0.688541	1
ATP5MC1	ENSG00000159199	-0.32772	0.0141239	0.0383709	0.377503	-0.903995	5.63274e-06	4.76679e-05	0.000466029	-0.111779	0.445793	0.791768	1
ATP5MC2	ENSG00000135390	-0.275703	0.00714296	0.0216867	0.21336	0.658948	0.0636066	0.136222	1	-0.0212556	0.855937	0.963465	1
ATP5MC3	ENSG00000154518	-0.337128	0.000611858	0.00256481	0.0252333	-0.461084	0.131331	0.238483	1	-0.0332795	0.741172	0.927935	1
ATP5MD	ENSG00000173915	-0.152762	0.222658	0.359595	1	-0.766971	1.75497e-07	2.03819e-06	1.99265e-05	-0.279564	0.0242307	0.244078	1
ATP5ME	ENSG00000169020	-0.336739	0.0183096	0.0476915	0.469202	-0.465446	0.154854	0.270259	1	0.060098	0.647763	0.892437	1
ATP5MF	ENSG00000241468	-0.536722	1.91637e-08	2.10474e-07	2.0707e-06	-0.315537	0.207782	0.336831	1	-0.0439403	0.714348	0.918717	1
ATP5MF-PTCD1	ENSG00000248919	-0.441175	0.0346483	0.0815863	0.802669	0.491587	0.220704	0.353007	1	0.109626	0.507101	0.821178	1
ATP5PB	ENSG00000116459	-0.254001	0.0131268	0.0360911	0.355074	-0.585499	0.0181892	0.0505329	0.496197	-0.251917	0.00891948	0.14687	1
ATP5PD	ENSG00000167863	-0.263519	0.00144891	0.00545232	0.0536415	-0.112674	0.631001	0.746459	1	-0.118356	0.262721	0.656539	1
ATP5PF	ENSG00000154723	-0.305067	0.00505199	0.0160213	0.157622	-0.213603	0.285545	0.426714	1	-0.0127189	0.917653	0.97991	1
ATP6AP1	ENSG00000071553	-0.474386	7.29363e-05	0.000387804	0.00381533	-1.04029	9.32867e-05	0.000570109	0.00557372	-0.0696392	0.541812	0.840404	1
ATP6AP1L	ENSG00000205464	1.02696	3.17739e-05	0.000185242	0.00182247	0.152795	0.683216	0.787007	1	0.273464	0.112168	0.465672	1
ATP6AP2	ENSG00000182220	-0.231149	0.0318835	0.0759234	0.746956	-1.28733	1.6835e-05	0.000126453	0.00123627	-0.231024	0.0190424	0.217239	1
ATP6V0A1	ENSG00000033627	-0.0539135	0.645782	0.759813	1	-0.71122	2.93088e-05	0.000206363	0.00201753	-0.202285	0.0548637	0.346338	1
ATP6V0A4	ENSG00000105929	-0.457481	0.374208	0.525086	1	-2.00233	0.0463245	0.106325	1	0.0241192	0.779031	NA	NA
ATP6V0B	ENSG00000117410	-0.30312	0.000487863	0.00210189	0.020679	-0.985497	3.10347e-13	8.6642e-12	8.47062e-11	-0.146683	0.184455	0.579108	1
ATP6V0C	ENSG00000185883	-0.660414	7.7031e-06	5.18434e-05	0.00051005	-0.519976	0.019484	0.0534237	0.524553	-0.0521532	0.717094	0.920112	1
ATP6V0D1	ENSG00000159720	-0.616414	4.34634e-10	6.22851e-09	6.12778e-08	-1.16804	2.21357e-07	2.51412e-06	2.45795e-05	-0.0580499	0.617215	0.879273	1
ATP6V0D2	ENSG00000147614	1.32324	0.00556981	0.0174453	0.171631	-1.7701	0.122307	0.225663	NA	-0.0272121	0.503779	NA	NA
ATP6V0E1	ENSG00000113732	-0.947411	4.39893e-14	1.06555e-12	1.04831e-11	-0.72026	0.159137	0.27588	1	0.0481228	0.698571	0.910792	1
ATP6V1A	ENSG00000114573	0.030658	0.740549	0.830463	1	-1.4665	2.92908e-27	2.6131e-25	2.55471e-24	-0.47078	2.37821e-06	0.000427065	0.00442898
ATP6V1B1	ENSG00000116039	0.141792	0.768905	0.852482	1	2.15971	0.05124	0.114939	NA	0.144569	0.209152	NA	1
ATP6V1B2	ENSG00000147416	-0.334924	3.06336e-05	0.000179031	0.00176136	-0.405088	0.0102882	0.0316313	0.309783	-0.238002	0.0149417	0.194855	1
ATP6V1C1	ENSG00000155097	-0.136494	0.258458	0.40164	1	-0.714504	7.30608e-09	1.0843e-07	1.06008e-06	-0.342022	0.00316128	0.0814955	0.841998
ATP6V1C2	ENSG00000143882	0.749616	0.0729407	0.150188	1	-2.57987	0.00526873	0.0181016	0.176972	-0.0150155	0.621901	NA	NA
ATP6V1D	ENSG00000100554	-0.129996	0.383453	0.53343	1	-0.635775	0.0225278	0.0601181	0.590513	-0.191317	0.0727865	0.392996	1
ATP6V1E1	ENSG00000131100	-0.515224	8.99097e-08	8.8161e-07	8.67353e-06	-0.8642	2.70299e-08	3.61206e-07	3.53136e-06	-0.291136	0.00826629	0.140867	1
ATP6V1F	ENSG00000128524	-0.474413	8.14854e-05	0.00042622	0.00419327	-0.310831	0.0395328	0.0937972	0.92374	-0.0209198	0.864008	0.964582	1
ATP6V1G1	ENSG00000136888	-0.22413	0.115817	0.216864	1	-0.498359	0.0236513	0.0625206	0.614186	-0.0979972	0.356664	0.733785	1
ATP6V1G2	ENSG00000213760	0.343762	0.0204253	0.0524128	0.515652	-0.349495	0.465589	0.605205	1	-0.418089	0.000252691	0.0171817	0.178187
ATP6V1H	ENSG00000047249	-0.319852	0.0106153	0.0302999	0.298099	-0.948351	7.39727e-10	1.29383e-08	1.26493e-07	-0.249048	0.0181246	0.211355	1
ATP7A	ENSG00000165240	-0.0107838	0.935162	0.960671	1	-0.841621	9.97296e-06	7.93909e-05	0.000776172	-0.203951	0.108797	0.461334	1
ATP7B	ENSG00000123191	0.388733	0.0260837	0.0640629	0.630268	0.697595	0.0397579	0.094224	0.927935	0.17633	0.128525	0.492582	1
ATP8A1	ENSG00000124406	1.25009	4.27702e-26	3.29902e-24	3.24567e-23	1.07209	0.0049911	0.0173456	0.16958	-0.312282	0.00345518	0.0863713	0.892477
ATP8A2	ENSG00000132932	0.574057	0.00214019	0.00766091	0.0753702	-0.334664	0.325438	0.468857	1	-0.372573	0.00028335	0.0184407	0.191243
ATP8B1	ENSG00000081923	0.231655	0.573971	0.703949	1	-2.16862	0.0345398	0.0842729	0.829604	-0.0685209	0.409164	NA	NA
ATP8B4	ENSG00000104043	0.272387	0.534423	0.670988	1	-2.58931	0.00833223	0.0265743	0.260013	-0.283423	0.0415389	0.307563	1
ATP9A	ENSG00000054793	0.396521	0.00141312	0.00533804	0.0525171	-0.759664	0.099647	0.192089	1	-0.28612	0.00184966	0.0592021	0.613969
ATR	ENSG00000175054	0.492064	1.73568e-07	1.623e-06	1.59676e-05	-0.0482628	0.86294	0.914129	1	-0.0712887	0.560219	0.850124	1
ATRIP	ENSG00000164053	-0.0714004	0.710649	0.808788	1	0.502377	0.0302155	0.0757476	0.745232	0.233762	0.121673	0.481863	1
ATRN	ENSG00000088812	0.295924	0.00449864	0.0144916	0.142572	-0.610386	0.00010814	0.000647176	0.00632716	-0.116942	0.228043	0.626843	1
ATRNL1	ENSG00000107518	0.986243	3.67724e-12	6.95477e-11	6.8423e-10	0.413007	7.5664e-06	6.27025e-05	0.000613016	-0.60712	1.74751e-07	5.42801e-05	0.000562925
ATRX	ENSG00000085224	0.515118	1.24983e-05	8.01516e-05	0.000788554	0.236943	0.0627079	0.134649	1	-0.151347	0.222224	0.621941	1
ATXN1	ENSG00000124788	-0.147065	0.28217	0.427921	1	-2.92285	5.51901e-37	1.0492e-34	1.02576e-33	-0.038293	0.726266	0.922508	1
ATXN2	ENSG00000204842	0.31183	0.0168756	0.0444907	0.437712	-0.154217	0.223601	0.356143	1	-0.00479432	0.972752	0.993628	1
ATXN2L	ENSG00000168488	0.224468	0.185996	0.314083	1	0.50523	0.227411	0.360403	1	0.322591	0.0358765	0.289448	1
ATXN3	ENSG00000066427	0.401755	0.00507705	0.0160855	0.158254	-0.0148653	0.927434	0.955687	1	-0.0822488	0.541715	0.840404	1
ATXN7	ENSG00000163635	0.954364	1.28037e-05	8.19536e-05	0.000806283	1.21092	4.01888e-05	0.000272979	0.0026688	0.0705212	0.571132	0.855747	1
ATXN7	ENSG00000285258	-0.567644	0.246812	0.387718	1	-1.03021	0.0450957	0.104352	1	0.0854593	0.609067	0.875704	1
ATXN7L1	ENSG00000146776	0.738999	0.00109971	0.00430068	0.0423113	0.126624	0.639685	0.752995	1	0.128274	0.419477	0.776786	1
ATXN7L2	ENSG00000162650	0.459459	0.0129363	0.035663	0.350862	0.463445	0.267588	0.407014	1	0.203622	0.204727	0.602758	1
ATXN7L3B	ENSG00000253719	0.0943874	0.173937	0.298392	1	-0.453881	0.00861412	0.0273314	0.267473	-0.142308	0.11133	0.463886	1
AUNIP	ENSG00000127423	-0.294932	0.373227	0.524149	1	2.57623	5.37282e-14	1.63115e-12	1.59471e-11	0.216491	0.194233	0.588794	1
AURKA	ENSG00000087586	-0.0516804	0.650723	0.763747	1	3.17371	3.44988e-10	6.39108e-09	6.24829e-08	0.00543496	0.966276	0.992555	1
AURKAIP1	ENSG00000175756	-0.408188	0.00160846	0.00596551	0.0586904	-0.424765	0.0994968	0.191869	1	0.141212	0.300507	0.685675	1
AURKB	ENSG00000178999	0.292027	0.0799267	0.161821	1	4.32947	1.26069e-09	2.11693e-08	2.06963e-07	0.234242	0.1083	0.461181	1
AUTS2	ENSG00000158321	1.01389	1.5452e-19	6.82414e-18	6.71378e-17	0.417906	0.218867	0.350635	1	0.134627	0.324434	0.707522	1
AVEN	ENSG00000169857	-0.619418	0.004348	0.0140698	0.138422	-0.118707	0.733821	0.825299	1	-0.0201273	0.899271	0.97654	1
AVL9	ENSG00000105778	0.316482	0.000153165	0.000752034	0.00739872	0.0295484	0.905307	0.942031	1	-0.0811235	0.409013	0.770268	1
AVPI1	ENSG00000119986	-1.78711	8.16701e-24	5.33982e-22	5.25346e-21	-0.699888	0.128405	0.234316	1	0.0358355	0.835169	0.956929	1
AVPR1A	ENSG00000166148	-1.05459	0.000679391	0.00281337	0.0276787	-0.161351	0.829152	0.892881	1	0.0277151	0.817192	NA	1
AVPR1B	ENSG00000198049	0.707344	0.156527	0.275494	1	4.31823	2.68548e-06	2.47173e-05	0.00024165	0.137348	0.376982	0.750249	1
AXDND1	ENSG00000162779	0.399029	0.422405	0.571433	1	-1.71442	0.0214681	0.0577341	0.56702	-0.110685	0.388572	NA	1
AXIN1	ENSG00000103126	-0.232117	0.0501599	0.11066	1	0.683082	5.81634e-05	0.000377293	0.00368863	0.293239	0.0269265	0.256579	1
AXIN2	ENSG00000168646	0.276924	0.0531732	0.115963	1	-0.945025	7.09347e-09	1.05385e-07	1.03031e-06	0.259364	0.0211222	0.229925	1
AXL	ENSG00000167601	-0.305285	0.0334954	0.0791827	0.779021	1.1425	1.15503e-08	1.65423e-07	1.61727e-06	0.200496	0.145681	0.521453	1
AZI2	ENSG00000163512	0.114069	0.423908	0.572868	1	-0.707185	8.26377e-07	8.37867e-06	8.19147e-05	-0.203466	0.0736559	0.394457	1
AZIN1	ENSG00000155096	0.162053	0.0373353	0.0867219	0.853195	-0.279306	0.161981	0.279339	1	-0.251456	0.0182934	0.212297	1
AZIN2	ENSG00000142920	0.134975	0.492558	0.635173	1	0.00546646	0.980591	0.987	1	0.316938	0.0458662	0.321047	1
B2M	ENSG00000166710	-0.688916	5.25818e-06	3.68712e-05	0.000362749	-0.561729	0.00141224	0.00589287	0.0576121	-0.101106	0.405534	0.768075	1
B3GALNT1	ENSG00000169255	-1.6225	2.5392e-10	3.80493e-09	3.7434e-08	-1.36912	3.00266e-09	4.73808e-08	4.63222e-07	-0.494512	0.0011448	0.0426975	0.442805
B3GALNT2	ENSG00000162885	-0.566865	1.38101e-05	8.78576e-05	0.000864367	0.0731537	0.902052	0.93987	1	0.173774	0.12512	0.486905	1
B3GALT1	ENSG00000172318	-0.385033	0.00636645	0.0195705	0.192541	-1.00083	0.0442436	0.102693	1	-0.145803	0.233483	0.631525	1
B3GALT2	ENSG00000162630	0.436371	0.0352167	0.0826844	0.813473	-0.125438	0.758299	0.842853	1	-0.813998	7.26283e-10	6.61741e-07	6.86274e-06
B3GALT4	ENSG00000235863	1.06495	0.000130108	0.000650266	0.0063975	-0.620315	0.146941	0.259483	1	0.244617	0.137843	0.509163	1
B3GAT1	ENSG00000109956	0.609997	2.25794e-05	0.000136537	0.00134329	1.19091	0.137881	0.247369	1	0.175335	0.118813	0.477188	1
B3GAT2	ENSG00000112309	2.72796	6.40333e-53	2.10155e-50	2.06756e-49	3.76785	4.50655e-08	5.86868e-07	5.73756e-06	-0.0522876	0.681589	0.903343	1
B3GAT3	ENSG00000149541	-0.641048	2.98602e-06	2.21248e-05	0.00021767	-0.505167	0.0796849	0.162452	1	0.196628	0.179884	0.573204	1
B3GLCT	ENSG00000187676	-0.0570811	0.728978	0.822607	1	-1.5301	0.0132193	0.0388551	0.380851	-0.111088	0.392001	0.759602	1
B3GNT4	ENSG00000176383	0.280609	0.505882	0.646864	1	-1.62534	0.0204646	0.0556158	0.546149	-0.120365	0.447645	0.792547	1
B3GNT5	ENSG00000176597	0.586239	6.4907e-05	0.000351022	0.00345345	-0.447611	0.0129999	0.0382806	0.375222	-0.0652388	0.622347	0.880515	1
B3GNT9	ENSG00000237172	-1.61542	3.41681e-15	9.48434e-14	9.33096e-13	-1.75146	0.023896	0.0629382	0.61838	0.119887	0.424826	0.779749	1
B4GALNT1	ENSG00000135454	0.577331	0.00191324	0.00695716	0.0684465	0.382001	0.524255	0.65713	1	0.164266	0.197681	0.593521	1
B4GALNT3	ENSG00000139044	0.627281	0.000261802	0.0012142	0.0119456	1.12948	0.00473055	0.0165554	0.161855	0.0532554	0.750955	0.930997	1
B4GALNT4	ENSG00000182272	0.539594	0.000449216	0.00195501	0.0192339	0.813544	0.0487445	0.110521	1	0.46594	0.000994496	0.0396262	0.410953
B4GALT1	ENSG00000086062	-1.86755	2.57923e-20	1.24772e-18	1.22754e-17	-1.75934	0.0324893	0.0802261	0.789832	0.162747	0.332312	0.714666	1
B4GALT2	ENSG00000117411	0.20449	0.046704	0.104454	1	0.588987	0.040343	0.0951466	0.937268	-0.00772719	0.946545	0.986731	1
B4GALT4	ENSG00000121578	0.278882	0.0633659	0.133764	1	-1.18288	0.0312849	0.0778782	0.76652	0.0117316	0.927433	0.983321	1
B4GALT6	ENSG00000118276	0.400223	0.0399574	0.091718	0.902347	-1.05543	0.10519	0.200305	1	0.10471	0.500856	0.818057	1
B4GALT7	ENSG00000027847	-0.523083	0.000834586	0.00338076	0.0332609	-0.623675	0.01208	0.0361178	0.353705	0.0650718	0.681532	0.903343	1
B4GAT1	ENSG00000174684	0.0970024	0.353331	0.503795	1	-1.1487	0.00419597	0.0149632	0.146289	0.0153619	0.909272	0.979122	1
B9D1	ENSG00000108641	-0.667906	0.000212179	0.00100551	0.00989246	-0.995768	0.0723178	0.150842	1	0.000817048	0.995624	0.99884	1
BAALC	ENSG00000164929	1.16689	2.81702e-10	4.20243e-09	4.13447e-08	-1.87513	0.00392932	0.0141674	0.138508	-0.315394	0.00478738	0.101915	1
BABAM1	ENSG00000105393	-0.310216	0.0067739	0.0206825	0.20348	0.408955	0.0690327	0.145203	1	0.0612192	0.642692	0.889576	1
BABAM2	ENSG00000158019	-0.722753	4.40369e-09	5.36846e-08	5.28164e-07	-0.409206	0.227155	0.360114	1	-0.155537	0.22338	0.622396	1
BACE1	ENSG00000186318	-0.211402	0.0698177	0.144935	1	-0.905741	1.61374e-05	0.000121728	0.00119009	-0.122632	0.317261	0.700156	1
BACE2	ENSG00000182240	-1.32674	2.65476e-15	7.45559e-14	7.33502e-13	-0.00764146	0.98193	0.987619	1	0.423804	0.0124188	0.17911	1
BACH1	ENSG00000156273	0.302825	0.00163184	0.00604419	0.0594645	0.050493	0.871737	0.919591	1	-0.217056	0.0397667	0.301803	1
BACH2	ENSG00000112182	0.784246	2.33059e-10	3.50489e-09	3.44821e-08	1.38049	0.0089245	0.0281206	0.275195	-0.0796999	0.505131	0.820466	1
BAD	ENSG00000002330	-0.5646	5.49559e-05	0.000303281	0.00298377	-0.466862	0.0639021	0.136687	1	-0.0479135	0.718554	0.920727	1
BAG1	ENSG00000107262	-0.46249	0.00117367	0.00454847	0.0447491	0.132988	0.487978	0.625933	1	-0.127486	0.280556	0.670508	1
BAG2	ENSG00000112208	-0.634451	0.00652521	0.0200145	0.196908	0.0381967	0.92365	0.953628	1	-0.0205241	0.906275	0.978916	1
BAG3	ENSG00000151929	-0.562462	0.00478637	0.0152744	0.150274	0.342557	0.33116	0.474742	1	0.122092	0.474781	0.805702	1
BAG6	ENSG00000204463	0.0251812	0.854121	0.91175	1	0.334814	0.0150418	0.0431942	0.42351	0.159398	0.128731	0.4928	1
BAHCC1	ENSG00000266074	0.513832	0.00337484	0.0113704	0.111865	0.962365	0.0579436	0.126546	1	0.454229	0.00179503	0.0581342	0.602894
BAHD1	ENSG00000140320	-0.221928	0.120229	0.223426	1	0.716998	1.46867e-05	0.000112055	0.00109552	0.184937	0.182354	0.576373	1
BAIAP2	ENSG00000175866	-0.029414	0.843115	0.904271	1	0.557185	0.0080057	0.0256816	0.25123	0.180061	0.205259	0.603691	1
BAIAP2L1	ENSG00000006453	-1.38118	3.00179e-06	2.21925e-05	0.000218336	-1.04642	0.204036	0.33213	1	-0.11652	0.488679	0.81257	1
BAIAP2L2	ENSG00000128298	-1.88954	4.42069e-05	0.000249472	0.00245438	1.28042	0.0817706	0.165584	1	-0.0900955	0.40555	NA	NA
BAIAP3	ENSG00000007516	2.04016	4.0195e-30	4.23135e-28	4.16292e-27	-1.45233	0.00982905	0.0304186	0.297852	-0.059874	0.666228	0.898133	1
BAK1	ENSG00000030110	-0.777403	1.28288e-07	1.22075e-06	1.201e-05	-0.444694	0.252818	0.390526	1	0.232381	0.151247	0.530433	1
BAMBI	ENSG00000095739	-0.2879	0.0946056	0.185119	1	-1.92555	0.000638247	0.00301009	0.0294284	0.329319	0.0366216	0.29199	1
BANF1	ENSG00000175334	-0.325633	0.00177228	0.00649822	0.0639313	0.221611	0.136945	0.24602	1	0.0259318	0.859153	0.964148	1
BARD1	ENSG00000138376	0.38111	0.00779974	0.0233797	0.230016	1.69533	3.89038e-10	7.14086e-09	6.98132e-08	-0.0544114	0.646808	0.891889	1
BARHL1	ENSG00000125492	0.917749	0.0645169	0.135852	1	-3.60688	0.00116236	0.00499912	0.0488743	-0.00561656	0.849723	NA	NA
BARHL2	ENSG00000143032	-0.32806	0.493472	0.635723	1	-2.73792	0.0123318	0.0366853	0.359393	0.117875	0.499569	0.817661	1
BARX2	ENSG00000043039	-0.266513	NA	NA	NA	-2.06129	0.0286189	0.0726804	0.714657	0.00835712	0.772465	NA	NA
BASP1	ENSG00000176788	0.656471	4.07718e-06	2.93396e-05	0.000288651	0.2683	0.582277	0.706248	1	-0.124281	0.259064	0.653935	1
BAX	ENSG00000087088	-0.388361	0.0109799	0.0311705	0.306664	0.624339	0.00134538	0.00565529	0.0552894	0.237594	0.127687	0.491855	1
BAZ1A	ENSG00000198604	0.737918	9.46748e-08	9.24543e-07	9.09592e-06	2.08038	4.86866e-10	8.79497e-09	8.59847e-08	0.0597443	0.56994	0.855036	1
BAZ1B	ENSG00000009954	0.13792	0.100047	0.193237	1	0.823108	6.99785e-05	0.000443095	0.00433195	0.0340457	0.705273	0.913489	1
BAZ2A	ENSG00000076108	0.39688	0.00808665	0.0241144	0.237245	0.875379	4.1132e-05	0.000278556	0.00272333	0.261802	0.0387931	0.298192	1
BAZ2B	ENSG00000123636	0.784595	9.37284e-09	1.07749e-07	1.06006e-06	0.618994	0.0170287	0.0479343	0.470541	-0.215443	0.0467519	0.323033	1
BBIP1	ENSG00000214413	0.355702	0.00656274	0.0201148	0.197895	-0.338908	0.0869629	0.173221	1	-0.0606517	0.63844	0.886894	1
BBOF1	ENSG00000119636	0.0711575	0.783724	0.863251	1	-2.05814	0.00301586	0.0113265	0.110734	-0.115354	0.473493	0.805555	1
BBOX1	ENSG00000129151	-0.372683	0.437011	0.585269	1	-2.55472	2.21241e-05	0.000160957	0.00157361	0.0208519	0.772548	NA	NA
BBS10	ENSG00000179941	0.313388	0.011941	0.0333657	0.328261	0.273961	0.356788	0.500423	1	-0.0265187	0.831102	0.955931	1
BBS12	ENSG00000181004	0.0290859	0.871955	0.922261	1	-1.72043	0.00275519	0.0104632	0.102294	-0.299617	0.0757336	0.399602	1
BBS2	ENSG00000125124	0.511416	2.59524e-06	1.95144e-05	0.000191988	0.0604245	0.686341	0.789638	1	0.025434	0.800686	0.946297	1
BBS4	ENSG00000140463	0.052724	0.628468	0.746907	1	-0.990652	0.00189736	0.00760516	0.0743525	-0.24115	0.044152	0.316183	1
BBS5	ENSG00000163093	-0.398496	0.0425814	0.0967459	0.951814	-1.50062	0.0216427	0.0581349	0.570954	0.202173	0.2115	0.611225	1
BBS9	ENSG00000122507	0.686454	9.43965e-10	1.27626e-08	1.25562e-07	-1.06997	1.64139e-08	2.28272e-07	2.23171e-06	-0.101706	0.427838	0.781839	1
BBX	ENSG00000114439	0.269649	0.0155489	0.0415613	0.408892	0.088814	0.579073	0.703317	1	-0.018735	0.867157	0.965415	1
BCAM	ENSG00000187244	-1.75374	8.9494e-18	3.29945e-16	3.24609e-15	0.156278	0.818602	0.886074	1	0.331848	0.054111	0.34454	1
BCAN	ENSG00000132692	0.627238	0.00909848	0.0266381	0.262074	1.58763	0.00594583	0.0200004	0.195618	0.264704	0.103957	0.45422	1
BCAP29	ENSG00000075790	0.247205	0.236181	0.375671	1	0.16846	0.506988	0.641987	1	-0.301871	0.0352645	0.287565	1
BCAP31	ENSG00000185825	-0.605875	9.37532e-10	1.26859e-08	1.24807e-07	-1.01939	0.000467744	0.00229404	0.0224279	-0.0219265	0.844184	0.958898	1
BCAR1	ENSG00000050820	-1.01777	5.98703e-18	2.24688e-16	2.21054e-15	-0.199314	0.548857	0.677657	1	0.194055	0.171282	0.559893	1
BCAR3	ENSG00000137936	-0.99335	4.88847e-11	8.19051e-10	8.05805e-09	-0.638825	0.00218404	0.0085925	0.0840052	0.187844	0.212298	0.611846	1
BCAS1	ENSG00000064787	-2.56976	4.40523e-11	7.41053e-10	7.29069e-09	-1.93715	0.0121908	0.0363743	0.356215	0.0394391	0.737113	NA	NA
BCAS2	ENSG00000116752	-0.0754549	0.622404	0.742643	1	-0.42035	0.025258	0.0657877	0.646447	-0.211533	0.077505	0.402761	1
BCAS3	ENSG00000141376	0.0503325	0.708862	0.80777	1	-0.437731	0.0493595	0.11163	1	-0.106149	0.433345	0.785134	1
BCAS4	ENSG00000124243	-0.707215	4.52564e-09	5.48914e-08	5.40037e-07	0.28327	0.455937	0.596889	1	0.0168429	0.893312	0.974161	1
BCAT1	ENSG00000060982	-0.531372	0.00606991	0.0187762	0.184726	-2.40999	0.00226131	0.00885502	0.0865718	-0.249561	0.017035	0.205918	1
BCAT2	ENSG00000105552	-1.42024	2.83872e-21	1.5084e-19	1.484e-18	-0.194385	0.602128	0.72155	1	0.212444	0.193032	0.5869	1
BCDIN3D	ENSG00000186666	0.368673	0.0298076	0.0717973	0.706362	0.0159726	0.968721	0.980261	1	-0.0580628	0.702939	0.912572	1
BCHE	ENSG00000114200	0.460629	0.000127526	0.000638697	0.00628368	0.655274	0.0333288	0.0819442	0.806723	-0.29382	0.0231165	0.239344	1
BCKDHB	ENSG00000083123	-0.281228	0.0529374	0.115554	1	-0.56509	2.19864e-05	0.000160247	0.00156667	0.194063	0.105302	0.456538	1
BCKDK	ENSG00000103507	-0.390829	0.0028491	0.00979626	0.0963783	0.0837113	0.770004	0.852127	1	0.0535935	0.725662	0.922466	1
BCL11A	ENSG00000119866	1.12941	8.71192e-17	2.9164e-15	2.86924e-14	2.32741	0.000483591	0.00236104	0.0230829	0.0908536	0.522246	0.829464	1
BCL11B	ENSG00000127152	0.519886	0.00672356	0.0205475	0.202152	2.5699	1.50103e-05	0.000114306	0.00111752	0.0852783	0.412886	0.77211	1
BCL2	ENSG00000171791	1.28751	8.36321e-16	2.48206e-14	2.44192e-13	1.33756	2.08166e-07	2.38465e-06	2.33137e-05	0.0994114	0.356906	0.73382	1
BCL2A1	ENSG00000140379	-1.7727	0.00015768	0.000771032	0.00758563	0.34823	0.727066	NA	NA	NA	NA	NA	NA
BCL2L1	ENSG00000171552	-0.65684	3.55285e-10	5.18462e-09	5.10077e-08	-0.877632	0.0213295	0.0574772	0.564503	0.0515828	0.673314	0.90005	1
BCL2L12	ENSG00000126453	-0.710929	0.00178703	0.0065437	0.0643788	1.0734	0.0142227	0.041266	0.404616	0.0131464	0.939814	0.9864	1
BCL2L13	ENSG00000099968	-0.567256	9.3679e-07	7.64878e-06	7.52508e-05	-0.166329	0.299783	0.441603	1	0.0255687	0.806857	0.949041	1
BCL2L14	ENSG00000121380	1.15734	0.0241972	0.0601624	0.591895	2.63344	0.0297311	0.074815	NA	0.108176	0.460237	0.800059	1
BCL2L2-PABPN1	ENSG00000258643	-0.0825201	0.86414	0.917357	1	0.703045	0.0543071	0.120182	1	0.092611	0.397852	0.763578	1
BCL3	ENSG00000069399	-1.2957	5.78103e-06	4.02508e-05	0.000395998	-0.319451	0.607144	0.725609	1	0.117603	0.276048	NA	NA
BCL6	ENSG00000113916	-0.797114	7.17126e-07	5.96584e-06	5.86936e-05	-1.19436	0.0305427	0.0763998	0.751875	0.240062	0.109203	0.461468	1
BCL7A	ENSG00000110987	0.61004	3.32618e-06	2.43435e-05	0.000239498	1.01532	0.012395	0.0368322	0.360832	-0.000337829	0.997483	0.999468	1
BCL7B	ENSG00000106635	-0.257586	0.0868442	0.172862	1	0.478412	0.00877067	0.0277015	0.271094	0.0746076	0.60926	0.875733	1
BCL7C	ENSG00000099385	-0.374627	0.0019592	0.00709877	0.0698397	-0.162975	0.320181	0.463299	1	0.0926753	0.48506	0.810858	1
BCL9	ENSG00000116128	0.380798	0.0019325	0.00701957	0.0690605	1.28472	0.0128571	0.0379357	0.371774	0.00459176	0.972694	0.993628	1
BCL9L	ENSG00000186174	-0.514009	0.00198899	0.0071889	0.0707264	1.03268	0.000202029	0.00112333	0.0109823	0.314659	0.0621049	0.367749	1
BCLAF1	ENSG00000029363	0.121891	0.450417	0.596871	1	-0.276051	0.0529135	0.117652	1	-0.181181	0.0962839	0.440936	1
BCLAF3	ENSG00000173681	0.690943	5.50759e-06	3.84429e-05	0.000378212	0.154312	0.600761	0.720507	1	-0.0526436	0.695488	0.910027	1
BCO1	ENSG00000135697	-1.45061	8.14336e-06	5.45214e-05	0.000536397	-1.66255	0.0179662	0.0499831	0.490801	0.356588	0.0227851	0.237741	1
BCO2	ENSG00000197580	0.0293012	0.944791	0.966266	1	-2.64676	2.12684e-05	0.000155653	0.00152175	-0.0513492	0.752079	0.931479	1
BCOR	ENSG00000183337	0.0246448	0.79769	0.872834	1	0.487443	0.0108994	0.0331592	0.32474	0.19956	0.0648507	0.374763	1
BCORL1	ENSG00000085185	0.528377	0.0530379	0.115728	1	1.24136	5.55527e-06	4.70621e-05	0.000460106	0.121364	0.47216	0.804915	1
BDH1	ENSG00000161267	-0.866936	0.00124609	0.00479361	0.0471609	0.0674169	0.909758	0.944046	1	-0.169497	0.331227	0.713177	1
BDH2	ENSG00000164039	-0.44597	0.0139858	0.038095	0.374789	-0.605429	0.282125	0.42295	1	0.0688444	0.61807	0.879386	1
BDKRB1	ENSG00000100739	-2.94252	9.11547e-10	1.23442e-08	1.21446e-07	0.506059	0.668054	NA	NA	NA	NA	NA	NA
BDKRB2	ENSG00000168398	-1.12962	1.57266e-05	9.86255e-05	0.000970306	-0.723126	0.350799	0.495007	1	0.16051	0.215877	NA	1
BDNF	ENSG00000176697	-2.38082	3.07063e-54	1.11731e-51	1.09924e-50	-1.51153	0.0171147	0.0481002	0.472166	-0.340567	0.0345251	0.285994	1
BDP1	ENSG00000145734	0.678789	4.70543e-09	5.68661e-08	5.59465e-07	0.260405	0.326915	0.470276	1	-0.132137	0.233785	0.631525	1
BEAN1	ENSG00000166546	0.327916	0.471661	0.61662	1	-2.06247	0.00163933	0.00671106	0.0656112	0.0681012	0.585153	NA	1
BECN1	ENSG00000126581	-0.25759	0.0242074	0.0601789	0.592057	-0.50368	0.0121654	0.0363256	0.355739	-0.0089444	0.940425	0.9864	1
BEND3	ENSG00000178409	-0.0728863	0.601806	0.727294	1	0.84787	0.0369524	0.0889498	0.876095	0.0360947	0.784556	0.939831	1
BEND4	ENSG00000188848	0.451572	0.0105307	0.0301099	0.296229	5.24348	1.13342e-35	1.98896e-33	1.94452e-32	-0.0397983	0.718288	0.920645	1
BEND5	ENSG00000162373	0.429026	0.0203912	0.0523558	0.515091	0.380933	0.526344	0.658663	1	0.135874	0.366549	0.742607	1
BEND6	ENSG00000151917	0.0261751	0.919653	0.952612	1	-0.944096	0.165391	0.283717	1	-0.383729	0.0170183	0.205918	1
BEND7	ENSG00000165626	0.124319	0.459094	0.605269	1	0.790145	2.33862e-05	0.00016906	0.00165283	0.125365	0.411265	0.771129	1
BEST1	ENSG00000167995	-2.36777	3.27497e-08	3.44541e-07	3.38969e-06	-0.281984	0.719555	0.814992	1	0.228428	0.186106	0.580609	1
BEST3	ENSG00000127325	-1.07997	0.0234468	0.0586625	0.577138	-0.480461	0.602485	0.72187	NA	-0.0468294	0.665396	NA	NA
BEST4	ENSG00000142959	0.188118	0.583716	0.711908	NA	-3.91736	5.83752e-05	0.000378325	0.00369873	0.0805156	0.325285	NA	NA
BET1	ENSG00000105829	-0.414912	0.0202439	0.0520576	0.512157	-0.0683297	0.816039	0.884446	1	-0.181114	0.178166	0.571192	1
BET1L	ENSG00000177951	-0.702683	3.8445e-07	3.38324e-06	3.32853e-05	-1.0894	2.98394e-05	0.000209801	0.00205114	0.0684133	0.646048	0.891422	1
BEX1	ENSG00000133169	-0.050342	0.656102	0.768122	1	0.096855	0.554243	0.682661	1	-0.191417	0.0470786	0.324469	1
BEX2	ENSG00000133134	-0.403445	0.000511886	0.00219353	0.0215806	-0.377747	0.0739666	0.153454	1	-0.184675	0.07299	0.393183	1
BEX4	ENSG00000102409	-0.0361795	0.680985	0.786851	1	-0.587226	0.000399363	0.00199857	0.0195391	0.0234432	0.801852	0.946614	1
BEX5	ENSG00000184515	-0.888468	0.00338636	0.0114067	0.112222	-1.36552	0.0238048	0.0627604	0.616636	-0.587546	0.00034958	0.0212366	0.22024
BFAR	ENSG00000103429	-0.420065	4.5807e-05	0.000257633	0.00253467	-0.0252488	0.897206	0.936682	1	-0.00451783	0.969343	0.993399	1
BGLAP	ENSG00000242252	0.153155	0.663505	0.774082	1	2.75313	0.0007758	0.00355182	0.0347247	0.152816	0.0491483	NA	NA
BGN	ENSG00000182492	0.419563	0.260082	0.40334	1	-3.97138	3.14232e-11	6.79021e-10	6.6385e-09	0.18164	0.117229	NA	NA
BHLHE22	ENSG00000180828	0.754271	0.0026753	0.00928259	0.0913248	4.31034	4.15933e-35	6.84746e-33	6.69447e-32	0.0974235	0.522538	0.829651	1
BHLHE40	ENSG00000134107	-1.14885	3.84596e-11	6.51556e-10	6.41019e-09	-0.778409	0.00726464	0.0236367	0.231228	0.0759567	0.663167	0.895957	1
BHLHE41	ENSG00000123095	-1.23028	6.97077e-06	4.74489e-05	0.000466815	-1.364	0.0294637	0.074306	0.730844	-0.0423103	0.798041	0.945597	1
BICD2	ENSG00000185963	0.219701	0.0359413	0.0840908	0.827309	0.153287	0.204412	0.332542	1	0.117436	0.280173	0.670365	1
BICDL1	ENSG00000135127	-0.481031	0.0137873	0.0376279	0.370194	-1.00716	4.07123e-07	4.39874e-06	4.30046e-05	0.104088	0.463608	0.801922	1
BICRA	ENSG00000063169	0.403916	0.210534	0.345144	1	1.07149	0.0105037	0.0321878	0.31523	0.320914	0.0654009	0.376668	1
BID	ENSG00000015475	-0.204819	0.20776	0.341425	1	1.69277	0.00089334	0.00400386	0.039144	0.0803889	0.618152	0.879386	1
BIRC2	ENSG00000110330	0.489732	5.65346e-07	4.80258e-06	4.72491e-05	0.062694	0.865004	0.91527	1	-0.186854	0.105879	0.457637	1
BIRC5	ENSG00000089685	0.0162067	0.892307	0.936051	1	3.67159	1.46417e-07	1.73067e-06	1.692e-05	0.159811	0.182322	0.576373	1
BIRC6	ENSG00000115760	0.51394	9.35827e-14	2.17856e-12	2.14333e-11	0.0188224	0.934391	0.960453	1	-0.158287	0.12448	0.48566	1
BLACAT1	ENSG00000281406	0.692709	0.000762247	0.00311639	0.0306599	2.08669	2.6566e-05	0.000188548	0.00184335	0.293901	0.0432026	0.312573	1
BLCAP	ENSG00000166619	0.419865	0.00217628	0.00777017	0.0764451	-1.35194	1.3921e-32	1.77844e-30	1.7387e-29	-0.264647	0.00693519	0.128782	1
BLM	ENSG00000197299	0.206068	0.355538	0.506265	1	2.80341	6.376e-47	2.16635e-44	2.11795e-43	-0.0511236	0.695441	0.910027	1
BLMH	ENSG00000108578	-0.194985	0.0527283	0.1152	1	0.338152	0.406611	0.550315	1	-0.0373618	0.746944	0.930073	1
BLNK	ENSG00000095585	-0.430776	0.305089	0.45251	1	-2.17379	0.022697	0.0604787	0.594051	0.0396428	0.524026	NA	NA
BLOC1S1	ENSG00000135441	-0.258035	0.0512074	0.112475	1	-0.12821	0.569455	0.696242	1	0.0506469	0.697371	0.910792	1
BLOC1S2	ENSG00000196072	-0.248825	0.0470819	0.105158	1	-0.862054	3.64416e-10	6.71982e-09	6.56968e-08	-0.284956	0.0162017	0.201849	1
BLOC1S4	ENSG00000186222	-0.529325	0.0062686	0.0193159	0.190035	-0.292905	0.190945	0.315947	1	0.00500473	0.975862	0.993628	1
BLOC1S5	ENSG00000188428	0.21717	0.10961	0.207846	1	0.71745	0.00201604	0.00802248	0.0784324	-0.116673	0.403315	0.766848	1
BLOC1S6	ENSG00000104164	0.0599806	0.650239	0.7635	1	-0.387704	0.230067	0.363397	1	-0.228647	0.0297255	0.26818	1
BLVRA	ENSG00000106605	-0.287452	0.0599048	0.127666	1	0.609228	0.000946453	0.00420415	0.0411021	-0.0489744	0.713275	0.918057	1
BLVRB	ENSG00000090013	-0.892301	5.84897e-07	4.95446e-06	4.87434e-05	-0.685358	0.0236553	0.062521	0.61419	0.0470843	0.773855	0.939439	1
BLZF1	ENSG00000117475	0.0482362	0.788643	0.866507	1	-0.81306	4.91613e-05	0.000324941	0.00317681	-0.124189	0.360179	0.737241	1
BMERB1	ENSG00000166780	0.250897	0.0326376	0.0774656	0.762129	0.0120995	0.979785	0.986607	1	-0.188347	0.0779105	0.403063	1
BMF	ENSG00000104081	-1.20542	1.58273e-15	4.57542e-14	4.50142e-13	-0.237755	0.657273	0.767381	1	0.284702	0.0529815	0.341717	1
BMP1	ENSG00000168487	-1.06456	1.85404e-11	3.26319e-10	3.21042e-09	-0.0485463	0.826281	0.891064	1	0.284218	0.06628	0.379153	1
BMP10	ENSG00000163217	1.26337	0.00175311	0.00644246	0.0633827	NA	NA	NA	NA	0.00835712	0.772465	NA	NA
BMP2	ENSG00000125845	-1.3842	1.61712e-09	2.10641e-08	2.07235e-07	-0.920138	0.0150121	0.0431476	0.423055	0.195337	0.262482	0.656181	1
BMP2K	ENSG00000138756	0.600544	2.02167e-07	1.86439e-06	1.83424e-05	0.0734085	0.805627	0.877323	1	-0.0529449	0.694587	0.909632	1
BMP3	ENSG00000152785	0.153595	0.684157	0.789209	1	-2.46004	0.0131549	0.0386869	0.379203	-0.362699	0.023791	0.242289	1
BMP4	ENSG00000125378	-2.53712	1.74611e-48	4.63911e-46	4.56409e-45	-4.71757	7.40234e-07	7.55322e-06	7.38447e-05	0.191381	0.240547	0.637864	1
BMP5	ENSG00000112175	1.86929	8.45745e-09	9.7763e-08	9.6182e-07	-3.88639	5.41389e-07	5.66542e-06	5.53884e-05	0.00748207	0.953471	NA	1
BMP6	ENSG00000153162	-1.81446	5.19371e-14	1.24545e-12	1.22531e-11	-2.39808	8.93922e-05	0.000549559	0.0053728	0.0656439	0.692133	0.908993	1
BMP7	ENSG00000101144	-0.987121	4.00378e-27	3.31759e-25	3.26394e-24	-0.215552	0.783574	0.861888	1	0.332472	0.00763983	0.135778	1
BMP8A	ENSG00000183682	2.66798	6.59917e-17	2.24506e-15	2.20875e-14	-1.46729	0.0815342	0.165273	1	-0.0483955	0.640717	NA	NA
BMPER	ENSG00000164619	-1.52258	4.49975e-05	0.000253422	0.00249323	-2.9619	1.44735e-07	1.71459e-06	1.67628e-05	-0.183827	0.181492	NA	1
BMPR1B	ENSG00000138696	1.18996	7.52821e-19	3.10602e-17	3.05579e-16	0.406779	0.552417	0.681148	1	0.0320285	0.824226	0.953747	1
BMPR2	ENSG00000204217	0.258359	0.00304501	0.0103698	0.102021	-0.077248	0.817521	0.885324	1	-0.166219	0.229628	0.628292	1
BMT2	ENSG00000164603	0.3662	0.0121065	0.0337191	0.331738	0.22538	0.344846	0.489672	1	-0.264368	0.0251384	0.249142	1
BNC1	ENSG00000169594	-2.98958	1.41077e-13	3.22589e-12	3.17372e-11	-0.994053	0.396615	NA	NA	-0.00561656	0.849723	NA	NA
BNC2	ENSG00000173068	-2.02941	1.93513e-11	3.39519e-10	3.34029e-09	-5.13387	1.38497e-33	1.99733e-31	1.9527e-30	0.274696	0.0859018	0.420676	1
BNIP3L	ENSG00000104765	0.311341	0.0143525	0.0389102	0.38281	0.00392231	0.991193	0.994056	1	-0.138173	0.185855	0.580609	1
BNIP5	ENSG00000189325	1.72255	0.000881519	0.0035494	0.03492	-0.238262	0.80821	NA	NA	-0.0126034	0.724403	NA	NA
BOC	ENSG00000144857	0.764517	8.74846e-13	1.81903e-11	1.78961e-10	1.68403	8.46696e-31	9.52175e-29	9.30901e-28	0.429509	0.000311273	0.019513	0.202364
BOD1L1	ENSG00000038219	0.785677	1.03663e-09	1.39478e-08	1.37223e-07	-0.225644	0.326634	0.470066	1	-0.145149	0.164284	0.550717	1
BOK	ENSG00000176720	-1.58305	1.99038e-14	5.03247e-13	4.95108e-12	-0.512582	0.353064	0.497141	1	-0.0276858	0.872318	0.96686	1
BOLA1	ENSG00000178096	-0.292483	0.198438	0.329706	1	0.721304	0.00905614	0.0284456	0.278429	-0.0510433	0.766275	0.936628	1
BOLA2B	ENSG00000169627	-0.353785	0.0311776	0.0746247	0.734179	-0.163284	0.519698	0.652903	1	0.0840448	0.600151	0.870765	1
BOLA2-SMG1P6	ENSG00000261740	-0.383117	0.0310706	0.0744218	0.732182	0.115323	0.629688	0.745332	1	-0.0972034	0.428617	0.78186	1
BOLA3	ENSG00000163170	-0.296997	0.171195	0.295251	1	-1.22087	0.00526146	0.0180922	0.17688	-0.0136301	0.933444	0.984774	1
BOP1	ENSG00000261236	-0.183666	0.225821	0.363318	1	0.787296	0.00634718	0.0210943	0.206316	0.107001	0.466863	0.802882	1
BORA	ENSG00000136122	0.266517	0.153134	0.270833	1	3.13105	7.65351e-25	5.60637e-23	5.48111e-22	0.0320047	0.822714	0.95284	1
BORCS7	ENSG00000166275	-0.0716059	0.722635	0.818311	1	-1.14117	0.00746469	0.0242087	0.236822	-0.0861621	0.575772	0.858334	1
BPHL	ENSG00000137274	-0.0155973	0.909026	0.94607	1	0.411441	0.0306409	0.0766093	0.753935	0.154147	0.258588	0.653259	1
BPI	ENSG00000101425	NA	NA	NA	NA	-2.83893	0.0102576	0.0315613	0.309097	0.00835712	0.772465	NA	NA
BPIFB1	ENSG00000125999	-1.57162	0.00274389	0.00948714	0.0933371	-1.29469	0.233638	NA	NA	0.00137028	0.957553	NA	NA
BPIFC	ENSG00000184459	-1.25952	0.0150697	0.0405136	0.398584	-2.44645	0.0117861	0.0353849	0.34653	0.0220425	0.85571	NA	NA
BPTF	ENSG00000171634	0.676887	1.65066e-12	3.31281e-11	3.25923e-10	0.411452	0.051543	0.115489	1	-0.0515684	0.664255	0.89663	1
BRAF	ENSG00000157764	0.58774	1.08857e-11	1.96765e-10	1.93583e-09	0.172006	0.356531	0.500303	1	-0.202537	0.114614	0.47054	1
BRAT1	ENSG00000106009	-0.0769381	0.597757	0.723905	1	1.07321	1.68998e-09	2.77077e-08	2.70886e-07	0.436203	0.00355312	0.0870259	0.897697
BRCA1	ENSG00000012048	0.404427	0.0511691	0.112427	1	1.76088	8.35426e-12	1.97643e-10	1.93227e-09	0.0261613	0.83642	0.95772	1
BRCA2	ENSG00000139618	0.630851	0.000348408	0.00156386	0.0153857	2.38701	5.13218e-39	1.13827e-36	1.11284e-35	-0.0431795	0.761272	0.934462	1
BRCC3	ENSG00000185515	0.114235	0.566533	0.697919	1	-0.607078	0.008893	0.0280554	0.274557	-0.0986958	0.482996	0.810091	1
BRD1	ENSG00000100425	0.0591015	0.63564	0.752803	1	0.570411	0.0335702	0.0824109	0.811309	0.212769	0.0841337	0.418433	1
BRD2	ENSG00000204256	-0.0403681	0.58245	0.710832	1	0.358968	3.24089e-05	0.00022531	0.00220276	0.154957	0.102539	0.45265	1
BRD3	ENSG00000169925	0.00736946	0.954309	0.972672	1	0.794252	0.00582623	0.0196534	0.192224	0.196258	0.102537	0.45265	1
BRD3OS	ENSG00000235106	-0.302756	0.018607	0.0484061	0.476233	-0.439907	0.167964	0.286837	1	0.133531	0.27249	0.664216	1
BRD7	ENSG00000166164	0.143341	0.231866	0.37064	1	0.460967	0.00106087	0.00463665	0.0453306	-0.0277605	0.779877	0.939439	1
BRD8	ENSG00000112983	0.319989	0.00316308	0.010726	0.105526	0.800132	1.21146e-05	9.43696e-05	0.000922611	0.116595	0.281946	0.671125	1
BRD9	ENSG00000028310	0.308038	0.0104412	0.0299051	0.294215	0.22376	0.333134	0.477111	1	0.0539373	0.639681	0.887386	1
BRF1	ENSG00000185024	-0.137056	0.265575	0.409619	1	0.599958	0.000783149	0.00357931	0.0349934	0.232465	0.0546303	0.345736	1
BRF2	ENSG00000104221	0.030654	0.846372	0.906591	1	-0.540016	0.0207764	0.0562527	0.552394	-0.0479862	0.745767	0.929431	1
BRI3	ENSG00000164713	-0.32104	0.0166744	0.0440702	0.433575	-0.155128	0.66233	0.770563	1	0.141999	0.301097	0.686093	1
BRICD5	ENSG00000182685	1.22586	0.0007243	0.00298163	0.0293342	0.450405	0.345547	0.490263	1	0.279051	0.10804	0.46115	1
BRINP1	ENSG00000078725	-1.3356	4.18549e-12	7.87154e-11	7.74424e-10	-1.71373	1.28909e-09	2.16235e-08	2.11404e-07	-0.443953	0.000169432	0.0124496	0.129112
BRINP3	ENSG00000162670	0.373903	0.0497511	0.109874	1	-1.72244	0.0347627	0.0847521	0.834317	-0.48968	0.00389001	0.0908017	0.936885
BRIP1	ENSG00000136492	0.304592	0.105356	0.201399	1	2.28075	9.77068e-16	3.57862e-14	3.49867e-13	0.00114135	0.993071	0.997975	1
BRK1	ENSG00000254999	-0.275776	0.00128215	0.00491088	0.0483146	-0.196578	0.428515	0.571484	1	-0.165488	0.100187	0.448504	1
BRMS1	ENSG00000174744	-0.587372	0.00019333	0.000924294	0.00909347	0.274461	0.178896	0.301014	1	0.154733	0.294511	0.682103	1
BRMS1L	ENSG00000100916	0.27968	0.0829631	0.166563	1	-0.0151799	0.949798	0.969567	1	-0.35132	0.020024	0.223038	1
BRPF1	ENSG00000156983	-0.0128155	0.91479	0.949944	1	0.656948	0.00126203	0.00536421	0.0524436	0.290422	0.0223732	0.236094	1
BRSK1	ENSG00000160469	0.447487	4.47267e-05	0.000252066	0.0024799	0.0239891	0.956807	0.973638	1	0.0230026	0.849097	0.961119	1
BRSK2	ENSG00000174672	0.710991	2.15014e-06	1.63832e-05	0.000161182	0.701405	0.162086	0.279488	1	0.131445	0.32549	0.707908	1
BRWD1	ENSG00000185658	0.662492	1.24317e-10	1.94469e-09	1.91324e-08	0.412655	0.0853648	0.17082	1	-0.122741	0.254332	0.650883	1
BRWD3	ENSG00000165288	0.786199	4.79889e-15	1.31678e-13	1.29549e-12	0.370234	0.251767	0.389241	1	-0.0891808	0.476782	0.806782	1
BSCL2	ENSG00000168000	0.141407	0.256722	0.399647	1	-2.56404	2.02635e-36	3.7194e-34	3.6363e-33	-0.191041	0.0837068	0.417678	1
BSDC1	ENSG00000160058	0.166437	0.0549482	0.118996	1	-0.026617	0.901561	0.939598	1	0.00704107	0.948892	0.98696	1
BSG	ENSG00000172270	-0.625573	2.10548e-06	1.61214e-05	0.000158607	-0.0962872	0.821997	0.888545	1	0.255532	0.0349366	0.287119	1
BSN	ENSG00000164061	0.644596	0.00111926	0.00437001	0.0429934	-0.280534	0.489434	0.627067	1	0.0858147	0.583306	0.862005	1
BSPRY	ENSG00000119411	-2.30012	4.99325e-10	7.10085e-09	6.98602e-08	-1.62198	0.141479	0.251938	NA	0.00374353	0.9435	NA	NA
BST1	ENSG00000109743	-1.83668	1.10999e-05	7.21792e-05	0.00071012	-0.646117	0.24998	0.387115	1	-0.0612309	0.57206	NA	NA
BST2	ENSG00000130303	-0.0832016	0.715205	0.811985	1	2.08538	0.00841516	0.0267799	0.262025	0.0926204	0.491906	NA	1
BSX	ENSG00000188909	NA	NA	NA	NA	-2.60901	0.00920907	0.0288409	0.282297	NA	NA	NA	NA
BTAF1	ENSG00000095564	0.553218	1.19127e-09	1.58627e-08	1.56062e-07	0.243334	0.500247	0.636184	1	-0.00647771	0.946476	0.986731	1
BTBD1	ENSG00000064726	-0.337781	0.0119742	0.0334384	0.328977	-0.294794	0.246545	0.383134	1	-0.312459	0.00622044	0.122148	1
BTBD10	ENSG00000148925	0.491966	4.46371e-05	0.000251646	0.00247576	-0.192094	0.572254	0.697902	1	-0.274835	0.0124369	0.17911	1
BTBD11	ENSG00000151136	0.426012	0.109273	0.207489	1	-4.09508	3.05664e-17	1.24519e-15	1.21737e-14	-0.00482932	0.977813	0.993628	1
BTBD17	ENSG00000204347	1.0189	4.87139e-07	4.20512e-06	4.13712e-05	1.4381	3.77312e-05	0.000258043	0.00252277	0.150213	0.322225	0.705972	1
BTBD19	ENSG00000222009	-0.817549	0.0322322	0.0766448	0.754054	-1.65698	0.0217132	0.0583047	0.57262	0.282669	0.0651738	0.375835	1
BTBD2	ENSG00000133243	-0.176567	0.0951888	0.186022	1	0.915397	6.00911e-06	5.0505e-05	0.000493766	0.161443	0.193666	0.588055	1
BTBD3	ENSG00000132640	-0.171761	0.0801234	0.16214	1	-0.798478	8.59209e-15	2.87646e-13	2.81219e-12	-0.481115	1.55929e-05	0.00199166	0.020655
BTBD7	ENSG00000011114	0.26819	0.0062304	0.0192088	0.188981	0.313836	0.00325864	0.0121017	0.118313	-0.0384363	0.729827	0.923501	1
BTBD8	ENSG00000189195	0.691635	1.45904e-05	9.22261e-05	0.000907346	-0.696869	0.0116661	0.0350905	0.343647	-0.673564	3.24474e-08	1.70561e-05	0.000176884
BTBD9	ENSG00000183826	0.0803159	0.529278	0.666746	1	-0.604216	0.0223504	0.0597645	0.587045	-0.054268	0.61126	0.876544	1
BTC	ENSG00000174808	-0.783014	0.121809	0.225511	1	-3.42708	0.000528857	0.00254915	0.0249219	-0.0146566	0.802736	NA	NA
BTD	ENSG00000169814	0.466249	0.00973388	0.0281878	0.27732	-1.184	0.0755278	0.155968	1	0.122327	0.457611	0.79836	1
BTF3	ENSG00000145741	-0.104905	0.136295	0.246294	1	0.930587	0.00245564	0.00949953	0.0928729	-0.0681076	0.482561	0.809919	1
BTF3L4	ENSG00000134717	0.00750788	0.93095	0.958612	1	0.0828986	0.737398	0.828386	1	-0.227515	0.0346076	0.285994	1
BTG1	ENSG00000133639	1.0492	5.0997e-13	1.09575e-11	1.07803e-10	0.586639	0.0279939	0.071457	0.702423	-0.141216	0.166231	0.55388	1
BTG2	ENSG00000159388	0.0339782	0.834852	0.898576	1	0.876454	1.07774e-08	1.55329e-07	1.51859e-06	0.0466744	0.712129	0.917483	1
BTG3	ENSG00000154640	0.334072	0.00138025	0.0052292	0.0514463	1.01091	3.95543e-07	4.28523e-06	4.18948e-05	0.136818	0.232225	0.630802	1
BTG4	ENSG00000137707	-0.0697453	0.833721	NA	NA	-1.82915	0.0382433	0.0915046	0.901217	NA	NA	NA	NA
BTN2A2	ENSG00000124508	0.500943	0.00107888	0.00422909	0.041607	0.202472	0.605307	0.72411	1	0.22697	0.125543	0.487691	1
BTN3A1	ENSG00000026950	0.518528	0.0126271	0.0349344	0.343694	0.734034	0.025702	0.0667916	0.656412	-0.140166	0.34747	0.725996	1
BTN3A2	ENSG00000186470	0.504656	0.0274199	0.0668348	0.65754	0.669822	0.0193115	0.0530523	0.52091	0.163273	0.327361	0.71039	1
BTRC	ENSG00000166167	0.0605721	0.581489	0.710063	1	-0.462391	0.0285055	0.0724617	0.712511	-0.24122	0.0275476	0.260009	1
BUB1	ENSG00000169679	0.55856	1.23584e-05	7.93764e-05	0.000780928	3.80245	1.15482e-11	2.66108e-10	2.60163e-09	-0.000558072	0.996199	0.99905	1
BUB1B	ENSG00000156970	0.260986	0.0226171	0.0569357	0.56015	1.97812	0.0201655	0.0549434	0.539552	0.0477409	0.679244	0.902469	1
BUB3	ENSG00000154473	0.135012	0.169029	0.292454	1	1.12525	4.43841e-08	5.79532e-07	5.66584e-06	-0.0441175	0.659054	0.894229	1
BUD13	ENSG00000137656	0.345266	0.0165903	0.0439172	0.43207	0.816673	1.477e-06	1.4286e-05	0.000139668	-0.0723188	0.577125	0.858854	1
BUD23	ENSG00000071462	-0.363588	0.0102586	0.0294828	0.29006	0.0228717	0.918589	0.950061	1	-0.0021613	0.986794	0.995314	1
BUD31	ENSG00000106245	-0.24961	0.0123126	0.0341998	0.336468	-0.535164	0.000135805	0.000793805	0.0077607	-0.0912165	0.406866	0.768731	1
BX255925.3	ENSG00000284976	-0.231812	0.327986	0.476589	1	1.20745	3.38653e-05	0.000234009	0.00228781	0.336799	0.0497596	0.331962	1
BX470111.1	ENSG00000288258	-0.0809744	0.82825	0.893936	1	-4.40871	7.00083e-05	0.000443109	0.00433209	-0.0246267	0.167112	NA	NA
BX664615.2	ENSG00000283886	0.550032	0.265488	0.409524	1	-3.5254	2.65366e-05	0.000188489	0.00184278	-0.324271	0.0601237	0.363309	1
BYSL	ENSG00000112578	-0.197831	0.239778	0.379949	1	0.696572	0.0124536	0.0369513	0.362064	0.123843	0.429992	0.783107	1
BZW1	ENSG00000082153	-0.105455	0.381784	0.532255	1	-0.283615	0.327042	0.470329	1	-0.233558	0.0221915	0.234927	1
BZW2	ENSG00000136261	0.255523	0.0157046	0.0419107	0.412329	0.452526	0.100312	0.193091	1	-0.213636	0.0337757	0.283664	1
C10orf105	ENSG00000214688	1.40484	0.00431188	0.0139706	0.137447	-1.97558	0.00787721	0.0253662	0.248145	0.0685958	0.510843	NA	NA
C10orf53	ENSG00000178645	0.0556554	0.823986	NA	NA	-2.13061	0.0534778	0.118667	NA	-0.00422839	0.904594	NA	NA
C10orf62	ENSG00000203942	-0.274878	0.34899	0.499136	NA	-2.26718	0.0495464	0.111895	NA	0.00835712	0.780801	NA	NA
C10orf67	ENSG00000179133	-0.563855	0.24665	0.387536	1	-3.61799	0.000787925	0.00359702	0.0351665	-0.0647273	0.535191	NA	NA
C10orf82	ENSG00000165863	-1.09704	0.0232222	0.0581964	0.572552	-0.487158	0.608635	0.727057	1	-0.0301735	0.738732	NA	NA
C11orf16	ENSG00000176029	-0.0546858	0.82701	NA	NA	-1.85653	0.0321805	0.079599	0.783546	0.015344	0.656608	NA	NA
C11orf52	ENSG00000149300	-0.880155	0.075261	0.154207	1	-2.16593	0.016419	0.0464719	0.456115	0.0188147	0.666789	NA	NA
C11orf58	ENSG00000110696	-0.192215	0.0951803	0.186022	1	-0.476628	0.0179139	0.0498722	0.489714	-0.107782	0.266078	0.660407	1
C11orf68	ENSG00000175573	-0.506192	0.000256033	0.00119074	0.0117149	-0.232449	0.351065	0.495233	1	0.00642863	0.964626	0.992223	1
C11orf71	ENSG00000180425	0.0543657	0.746367	0.834942	1	-0.93156	0.000917019	0.00409047	0.0399908	-0.164825	0.262997	0.656844	1
C11orf74	ENSG00000166352	-0.132941	0.480396	0.623855	1	-1.10394	0.0401622	0.0948521	0.934376	-0.111712	0.450182	0.793751	1
C11orf80	ENSG00000173715	0.472845	0.00288451	0.00989162	0.0973165	0.262718	0.352536	0.496529	1	0.0763973	0.566793	0.853376	1
C11orf87	ENSG00000185742	0.38697	0.0170054	0.0448034	0.440788	-0.389169	0.429818	0.572648	1	0.0316972	0.80978	0.949898	1
C11orf88	ENSG00000183644	-0.550418	0.167468	0.290325	NA	-4.40125	4.40277e-07	4.72816e-06	4.62252e-05	-0.00590356	0.931605	NA	NA
C11orf95	ENSG00000188070	0.36267	0.000500263	0.00214978	0.0211502	1.2501	9.6978e-05	0.000589509	0.00576338	0.0741415	0.498736	0.817558	1
C11orf97	ENSG00000257057	NA	NA	NA	NA	-2.11029	0.00248426	0.00959399	0.0937963	-0.00265464	0.957905	NA	NA
C11orf98	ENSG00000278615	-0.495153	0.000502345	0.00215707	0.0212219	-0.0866365	0.65165	0.762748	1	-0.154128	0.268823	0.662708	1
C12orf4	ENSG00000047621	-0.23525	0.139173	0.250508	1	-0.510381	0.00201065	0.008007	0.078281	-0.232768	0.075667	0.399602	1
C12orf45	ENSG00000151131	0.289672	0.0136287	0.0372253	0.366233	0.414049	0.0891074	0.176414	1	-0.0446605	0.741599	0.927935	1
C12orf49	ENSG00000111412	0.194329	0.0368561	0.0858228	0.844349	0.423065	0.0594753	0.129061	1	-0.0315157	0.74143	0.927935	1
C12orf57	ENSG00000111678	0.189868	0.0900305	0.177599	1	0.73783	0.0260136	0.0674587	0.662961	0.0125177	0.92483	0.982338	1
C12orf60	ENSG00000182993	0.677617	0.0496845	0.109766	1	0.0666832	0.859402	0.911819	1	0.0946925	0.578567	0.859919	1
C12orf66	ENSG00000174206	0.165207	0.470463	0.615589	1	0.533294	0.0441716	0.102555	1	-0.106395	0.519847	0.828736	1
C12orf76	ENSG00000174456	0.295888	0.013076	0.0359845	0.354026	-0.783558	2.10305e-05	0.000154053	0.00150611	-0.180913	0.156438	0.538686	1
C14orf119	ENSG00000179933	-0.67285	1.17618e-08	1.3293e-07	1.3078e-06	-0.832314	0.000566352	0.00270781	0.0264731	-0.0299876	0.815332	0.951091	1
C14orf132	ENSG00000227051	0.475237	1.93126e-05	0.000118712	0.00116793	-0.14955	0.505281	0.640435	1	0.0465697	0.614843	0.877927	1
C14orf180	ENSG00000184601	-0.289716	0.415577	0.565247	NA	-3.15285	0.000395358	0.00198039	0.0193614	NA	NA	NA	NA
C14orf28	ENSG00000179476	0.617523	0.0194686	0.0503578	0.495435	0.205702	0.70584	0.804939	1	-0.064265	0.707833	0.915315	1
C14orf39	ENSG00000179008	-0.488775	0.331472	0.480298	1	-3.74396	0.00162551	0.00666608	0.0651715	-0.0165497	0.749673	NA	NA
C14orf93	ENSG00000100802	0.125645	0.509994	0.650425	1	1.36752	2.7319e-07	3.04437e-06	2.97635e-05	0.0773514	0.65183	0.893457	1
C15orf39	ENSG00000167173	-0.274538	0.227851	0.365619	1	1.47003	3.34444e-09	5.24631e-08	5.1291e-07	0.219061	0.209779	0.609058	1
C15orf40	ENSG00000169609	0.465393	0.00523599	0.0165359	0.162684	0.320463	0.350474	0.495007	1	0.192074	0.172041	0.560812	1
C15orf41	ENSG00000186073	-0.337726	0.054605	0.118406	1	0.814721	0.0330952	0.0813951	0.801319	-0.0906495	0.523664	0.830595	1
C15orf61	ENSG00000189227	-0.289202	0.267236	0.411537	1	-1.32687	0.000261229	0.00139424	0.0136309	-0.11143	0.496869	0.817072	1
C15orf65	ENSG00000261652	0.304946	0.384943	0.535058	1	-1.39291	0.00941175	0.0293433	0.287269	0.0591148	0.723956	0.921612	1
C16orf46	ENSG00000166455	0.314564	0.507397	0.648149	1	-1.81985	0.051269	0.114972	1	-0.246461	0.0753629	0.39891	1
C16orf70	ENSG00000125149	-0.330161	0.0299806	0.0721518	0.70985	0.0183291	0.921029	0.951784	1	-0.0214231	0.877107	0.96835	1
C16orf71	ENSG00000166246	-0.207969	0.649743	0.763046	1	-3.12631	0.000151805	0.000876421	0.0085684	0.0406091	0.764263	NA	1
C16orf74	ENSG00000154102	-0.878416	0.0242918	0.0603349	0.593592	2.89021	0.000141759	0.000825282	0.00806843	-0.00772289	0.945608	NA	1
C16orf82	ENSG00000234186	-0.785372	0.0582228	0.124711	1	-2.47532	0.0282715	0.0719814	NA	0.0245058	0.826641	NA	NA
C16orf87	ENSG00000155330	0.360586	0.00723573	0.0219186	0.215642	0.546724	0.0719632	0.150161	1	-0.027877	0.820135	0.951231	1
C16orf89	ENSG00000153446	-1.58547	0.000299317	0.00136548	0.013434	-1.19651	0.252771	0.390491	1	-0.00689034	0.825095	NA	NA
C17orf113	ENSG00000267221	0.669377	0.0288417	0.0698023	0.686735	0.190097	0.674218	0.780188	1	0.0314133	0.856452	0.963465	1
C17orf49	ENSG00000258315	0.252965	0.0216763	0.0550068	0.541172	0.419574	0.00726343	0.0236367	0.231228	0.0420535	0.757394	0.933812	1
C17orf75	ENSG00000108666	0.144417	0.298972	0.445689	1	-0.533735	0.000756484	0.00347362	0.0339602	-0.082014	0.504846	0.820404	1
C17orf80	ENSG00000141219	0.0789541	0.553431	0.687293	1	0.302396	0.0495848	0.11195	1	-0.0489653	0.704712	0.913197	1
C17orf97	ENSG00000187624	-0.419176	0.103503	0.198583	1	-2.33263	0.00337498	0.0124613	0.121829	0.0510038	0.758054	0.933954	1
C18orf32	ENSG00000177576	0.411512	0.000788797	0.00321316	0.031612	-0.567891	9.48714e-06	7.60162e-05	0.000743178	-0.269033	0.00750788	0.134131	1
C18orf54	ENSG00000166845	1.01267	1.82742e-07	1.69741e-06	1.66996e-05	2.51775	4.52414e-06	3.91789e-05	0.000383036	-0.14736	0.36903	0.744377	1
C19orf25	ENSG00000119559	-0.297262	0.017403	0.0457286	0.449891	-0.178195	0.508263	0.643192	1	0.0505524	0.722852	0.921612	1
C19orf48	ENSG00000167747	-0.632393	2.17779e-06	1.65464e-05	0.000162788	1.52688	1.25964e-16	4.87049e-15	4.76167e-14	0.236665	0.071337	0.390514	1
C19orf53	ENSG00000104979	-0.588372	7.78334e-07	6.44301e-06	6.33881e-05	-0.326368	0.351809	0.495943	1	0.121019	0.412777	0.77211	1
C19orf57	ENSG00000132016	0.471548	0.0376534	0.0872791	0.858676	0.559342	0.424187	0.567448	1	0.15441	0.359235	0.736413	1
C19orf81	ENSG00000235034	-0.972555	0.0310486	0.0743797	0.731769	-0.562928	0.523003	0.655972	1	0.0750813	0.657153	0.893789	1
C1D	ENSG00000197223	-0.357632	0.114527	0.215123	1	-0.692198	0.0389938	0.0928284	0.914222	-0.109978	0.463506	0.801922	1
C1GALT1C1	ENSG00000171155	-0.471567	0.0098599	0.0285117	0.280506	-1.0596	0.0142231	0.041266	0.404616	-0.225175	0.117042	0.475225	1
C1orf112	ENSG00000000460	0.177199	0.278734	0.424153	1	1.16656	2.50349e-07	2.81537e-06	2.75246e-05	-0.0546168	0.720325	0.921269	1
C1orf115	ENSG00000162817	-0.0553878	0.741387	0.831168	1	0.24456	0.722551	0.816937	1	0.317523	0.0426646	0.310323	1
C1orf116	ENSG00000182795	1.40279	0.00469222	0.0150284	0.147853	1.16567	0.203581	0.331529	NA	-0.0341906	0.723618	NA	NA
C1orf122	ENSG00000197982	-0.607906	6.29637e-07	5.29857e-06	5.21288e-05	-1.00802	0.000691207	0.00322368	0.0315166	0.103719	0.435129	0.786524	1
C1orf158	ENSG00000157330	-1.05129	0.0373877	0.0867672	0.85364	-3.50967	0.000310113	0.00161625	0.0158014	-0.0130622	0.903328	NA	NA
C1orf159	ENSG00000131591	-0.0148064	0.941481	0.964697	1	0.95728	1.47783e-05	0.0001127	0.00110182	0.456734	0.00438492	0.0974532	1
C1orf174	ENSG00000198912	-0.0893401	0.518789	0.658265	1	0.385348	0.0126003	0.0373241	0.365784	0.00171472	0.990414	0.996612	1
C1orf189	ENSG00000163263	0.0556554	0.823986	NA	NA	-2.86473	0.00645848	0.0213797	0.209107	-0.0350397	0.600944	NA	NA
C1orf194	ENSG00000179902	0.0623392	0.897977	0.939689	1	-3.53619	0.000226574	0.00124336	0.0121558	0.112892	0.467677	0.802882	1
C1orf21	ENSG00000116667	0.472786	9.23971e-06	6.11523e-05	0.000601634	-0.47426	0.0602264	0.130301	1	-0.119796	0.285873	0.674825	1
C1orf216	ENSG00000142686	-0.794718	7.10109e-05	0.000378891	0.00372763	-0.112498	0.6183	0.735357	1	-0.555705	2.29967e-05	0.00273301	0.0283434
C1orf232	ENSG00000282872	-0.965922	0.0434131	0.0984752	0.968826	-1.19711	0.305527	NA	NA	-0.0159442	0.804433	NA	NA
C1orf35	ENSG00000143793	-0.350118	0.0611962	0.129724	1	0.644942	0.000745668	0.00343554	0.0335878	0.298604	0.0584271	0.35773	1
C1orf52	ENSG00000162642	0.221606	0.10818	0.205753	1	-0.471276	0.0292982	0.0739353	0.727085	-0.103893	0.403652	0.767141	1
C1orf53	ENSG00000203724	-1.016	0.0295693	0.0713158	0.701625	-1.29778	0.0340121	0.0832269	0.819324	0.0141666	0.920385	0.980731	1
C1orf54	ENSG00000118292	-0.521367	0.00452174	0.0145548	0.143194	-1.41194	0.00462881	0.0162778	0.159141	-0.450615	0.00921369	0.149909	1
C1orf56	ENSG00000143443	-0.730746	0.0183037	0.0476835	0.469124	-1.2257	0.0001903	0.00106591	0.0104209	-0.00687088	0.967811	0.993025	1
C1orf61	ENSG00000125462	1.2029	2.09719e-11	3.66036e-10	3.60116e-09	2.6259	0.00386067	0.0139672	0.136551	0.343648	0.000258314	0.0173911	0.180358
C1orf87	ENSG00000162598	-0.13385	0.689706	0.792714	NA	-2.69084	0.0105279	0.0322315	0.315659	0.0294273	0.53764	NA	NA
C1QBP	ENSG00000108561	-0.354594	0.000202258	0.000963087	0.00947512	-0.3298	0.323765	0.467161	1	0.00226227	0.983413	0.995059	1
C1QL2	ENSG00000144119	0.340582	0.45076	0.597231	1	0.0889217	0.932019	NA	NA	-0.376374	0.0237611	0.242164	1
C1QL3	ENSG00000165985	0.345511	0.283111	0.42892	1	-3.70638	5.0624e-06	4.33002e-05	0.000423327	-0.205916	0.225559	0.624496	1
C1QL4	ENSG00000186897	0.202918	0.597141	0.723538	1	-4.56326	6.5286e-16	2.43019e-14	2.3759e-13	0.00498939	0.971291	0.993536	1
C1QTNF1	ENSG00000173918	-1.01716	0.00654251	0.0200565	0.197322	-2.2239	0.010878	0.0331066	0.324225	0.198382	0.190304	0.584732	1
C1QTNF12	ENSG00000184163	-1.21081	0.0164607	0.0436292	0.429236	-0.265628	0.750672	0.837527	1	0.0306817	0.645986	NA	NA
C1QTNF5	ENSG00000223953	-1.5045	6.54629e-10	9.0931e-09	8.94605e-08	-1.85771	0.0341801	0.0835613	0.82261	0.00172409	0.992109	0.997579	1
C1QTNF6	ENSG00000133466	-0.344486	0.0275639	0.0671173	0.660319	-0.916228	9.39752e-10	1.62062e-08	1.58441e-07	0.255985	0.0653439	0.376499	1
C1QTNF7	ENSG00000163145	1.47508	0.00377026	0.0124964	0.122943	-3.335	0.00472244	0.0165342	0.161648	-0.0550844	0.335437	NA	NA
C1R	ENSG00000159403	-0.700673	3.86096e-05	0.000221166	0.0021759	0.210741	0.587971	0.710263	1	0.278881	0.0910943	0.432336	1
C1S	ENSG00000182326	-2.06804	3.24906e-16	1.02998e-14	1.01332e-13	-1.82467	8.07993e-06	6.62364e-05	0.000647565	0.159782	0.35514	0.73197	1
C2	ENSG00000166278	-1.44073	0.00100036	0.00396874	0.0390456	-2.84641	0.00244993	0.00947974	0.0926794	-0.0651188	0.446156	NA	NA
C20orf194	ENSG00000088854	0.59106	5.26569e-06	3.69084e-05	0.000363115	-0.0539377	0.892228	0.933682	1	-0.0212334	0.856012	0.963465	1
C20orf203	ENSG00000198547	1.66009	0.000903023	0.00362465	0.0356604	0.112368	0.856242	0.910015	1	0.056495	0.691838	0.908959	1
C20orf204	ENSG00000196421	0.872288	0.023191	0.0581459	0.572055	0.17226	0.810326	0.880338	1	0.270932	0.117487	0.475822	1
C20orf27	ENSG00000101220	-0.263764	0.0520203	0.113938	1	0.887573	0.000189889	0.00106398	0.0104021	0.0593754	0.693488	0.909413	1
C20orf85	ENSG00000124237	NA	NA	NA	NA	-2.12014	0.0270675	0.069542	0.68351	-0.0231055	0.463216	NA	NA
C21orf58	ENSG00000160298	0.437889	0.0227817	0.0573156	0.563887	1.49847	0.0455802	0.105123	1	0.528251	0.000491353	0.0262317	0.272042
C21orf59-TCP10L	ENSG00000265590	1.08782	1.21252e-10	1.90208e-09	1.87132e-08	0.772096	0.124443	0.228733	1	0.0799611	0.589506	0.86539	1
C21orf62	ENSG00000205929	-1.09872	6.95196e-06	4.734e-05	0.000465745	-3.4597	3.96913e-05	0.000270175	0.00264139	-0.133001	0.445692	0.791715	1
C21orf91	ENSG00000154642	-0.340963	0.0478093	0.106457	1	-0.42388	0.300073	0.441857	1	-0.175508	0.173246	0.562143	1
C22orf15	ENSG00000169314	0.358764	0.440057	0.587661	1	-3.15899	0.00150224	0.00621482	0.0607597	0.0313446	0.764972	NA	NA
C22orf23	ENSG00000128346	0.357779	0.428206	0.576985	1	-2.18346	0.00161918	0.00664355	0.0649512	-0.0826906	0.511712	NA	1
C22orf31	ENSG00000100249	-1.36736	0.00755086	0.0227518	0.223839	-0.748536	0.501451	0.636893	NA	-0.00561656	0.849723	NA	NA
C22orf39	ENSG00000242259	0.319994	0.00867668	0.0256078	0.251936	0.143403	0.284903	0.425954	1	0.0192469	0.87413	0.967425	1
C22orf42	ENSG00000205856	0.211168	0.611672	0.734972	1	-4.66729	9.60663e-05	0.000584635	0.00571573	-0.431351	0.0124049	0.17911	1
C2CD2L	ENSG00000172375	0.523813	0.0037338	0.0124124	0.122116	-0.942912	0.0034004	0.0125464	0.122661	-0.0454701	0.765236	0.936056	1
C2CD3	ENSG00000168014	0.293529	0.0168549	0.044463	0.43744	-0.00210059	0.99028	0.993453	1	-0.0594267	0.658693	0.894067	1
C2CD4A	ENSG00000198535	1.1319	0.0238757	0.0595221	0.585595	-0.399455	0.702145	NA	NA	-0.0241486	0.768265	NA	NA
C2CD4C	ENSG00000183186	0.182283	0.318974	0.467022	1	1.31798	0.00675298	0.0222164	0.21729	0.0971656	0.549398	0.843874	1
C2CD5	ENSG00000111731	0.745422	2.33393e-10	3.50675e-09	3.45004e-08	-0.00568515	0.985075	0.989786	1	-0.0302697	0.80883	0.949656	1
C2orf15	ENSG00000273045	-0.657686	0.07028	0.145768	1	-2.77213	1.14636e-05	8.98245e-05	0.000878176	-0.225247	0.196632	0.592275	1
C2orf49	ENSG00000135974	0.299011	0.00791449	0.0236812	0.232983	0.291118	0.116731	0.217591	1	-0.151331	0.256649	0.652272	1
C2orf50	ENSG00000150873	-0.229689	0.601032	0.726567	1	-3.09296	0.000741867	0.00342098	0.0334455	0.195522	0.26297	0.656844	1
C2orf68	ENSG00000168887	0.47655	0.000151168	0.000743315	0.00731294	0.307052	0.27381	0.41406	1	0.136636	0.265831	0.660297	1
C2orf69	ENSG00000178074	0.523931	6.10782e-05	0.000332897	0.00327513	0.169122	0.290432	0.432198	1	-0.185239	0.11548	0.472251	1
C2orf73	ENSG00000177994	-0.0354677	0.935856	0.960886	1	-3.50365	0.000373075	0.00188592	0.0184379	0.039665	0.698977	NA	NA
C2orf80	ENSG00000188674	0.492182	0.0115545	0.0324878	0.319624	-1.00877	0.145161	0.256936	1	-0.422862	0.00470605	0.101781	1
C2orf81	ENSG00000284308	-0.676842	0.00739057	0.0223412	0.219799	-0.814498	0.235194	0.369303	1	0.346523	0.0465794	0.32257	1
C2orf92	ENSG00000228486	0.751949	0.0741109	0.152205	1	-0.759188	0.0460516	0.10598	1	0.251618	0.140324	0.513684	1
C3	ENSG00000125730	-2.61997	4.96628e-16	1.51966e-14	1.49509e-13	-1.63251	0.0968751	0.188016	1	0.0869022	0.320772	NA	NA
C3orf14	ENSG00000114405	0.115258	0.52082	0.659716	1	0.0726892	0.891936	0.933498	1	-0.446575	0.000936176	0.0380795	0.394913
C3orf18	ENSG00000088543	-0.615004	0.0022573	0.00801501	0.0788539	-0.177015	0.489992	0.62743	1	-0.153678	0.360747	0.737851	1
C3orf67	ENSG00000163689	-0.946878	0.0405754	0.0928944	0.913921	-0.46254	0.485662	0.623864	1	0.0163388	0.91682	0.97991	1
C3orf70	ENSG00000187068	0.756203	8.10948e-05	0.000424442	0.00417578	-1.26271	0.00392488	0.014161	0.138446	-0.412979	0.00869547	0.144752	1
C3orf80	ENSG00000180044	0.750679	0.0758746	0.155236	1	-4.21503	4.7712e-07	5.0862e-06	4.97256e-05	0.199641	0.222984	0.622064	1
C4A	ENSG00000244731	-0.257232	0.223329	0.360331	1	-2.27642	1.33658e-09	2.23261e-08	2.18273e-07	0.178175	0.26321	0.656844	1
C4B	ENSG00000224389	-0.244937	0.255184	0.397771	1	-3.7682	7.21188e-16	2.67208e-14	2.61238e-13	0.379446	0.0285298	0.263205	1
C4orf19	ENSG00000154274	-0.345532	0.221132	0.357718	1	-1.54998	1.03403e-10	2.05634e-09	2.0104e-08	0.0103935	0.949855	0.987264	1
C4orf3	ENSG00000164096	-0.362987	0.0121826	0.0338951	0.33347	-0.640952	0.00043514	0.00215198	0.021039	-0.135688	0.249452	0.646087	1
C4orf33	ENSG00000151470	0.395446	0.0625722	0.132283	1	-0.656951	0.00935562	0.0292217	0.28608	-0.281009	0.0760213	0.399602	1
C4orf45	ENSG00000164123	1.3034	0.0115967	0.0325899	0.320629	1.65601	0.179265	NA	NA	0.0724046	0.275393	NA	NA
C4orf46	ENSG00000205208	0.0861559	0.581505	0.710063	1	1.4467	6.74687e-11	1.39742e-09	1.36619e-08	-0.0362829	0.781174	0.939439	1
C4orf47	ENSG00000205129	0.0152294	0.97116	0.982904	1	-2.21411	0.0110439	0.0335414	0.328482	-0.0726903	0.532494	NA	NA
C4orf50	ENSG00000181215	-0.0959979	0.802997	0.876357	1	-0.886819	0.0196982	0.0538815	0.529133	0.0929362	0.562436	0.851253	1
C4orf54	ENSG00000248713	-1.25741	0.00936161	0.027275	0.268339	-1.83079	0.0889078	0.176128	1	0.00142423	0.98142	NA	NA
C5	ENSG00000106804	0.730353	0.000323937	0.00146345	0.0143978	0.126634	0.723117	0.817404	1	-0.00982561	0.951504	0.987562	1
C5AR1	ENSG00000197405	-0.843082	0.0869892	0.173089	1	-3.17693	0.00189876	0.00760887	0.0743887	0.111131	0.301179	NA	NA
C5orf15	ENSG00000113583	-0.538913	3.59521e-05	0.000207792	0.00204432	-1.598	0.012407	0.0368608	0.361112	-0.0151232	0.900252	0.977043	1
C5orf22	ENSG00000082213	-0.20114	0.0683835	0.142488	1	-0.673832	2.21725e-06	2.06818e-05	0.000202197	-0.114145	0.371637	0.746607	1
C5orf24	ENSG00000181904	-0.164884	0.184158	0.311862	1	0.29412	0.179559	0.301765	1	-0.276893	0.0258262	0.252119	1
C5orf30	ENSG00000181751	1.14742	3.31449e-16	1.04873e-14	1.03177e-13	0.079106	0.657985	0.767624	1	-0.0410277	0.728108	0.923435	1
C5orf34	ENSG00000172244	0.29187	0.250797	0.392476	1	1.42599	8.97391e-07	9.0242e-06	8.82258e-05	-0.127393	0.429665	0.782874	1
C5orf38	ENSG00000186493	0.832097	0.094928	0.185598	1	-2.86984	0.00762265	0.0246709	0.241344	-0.0160267	0.873065	NA	NA
C5orf46	ENSG00000178776	-4.63098	1.54238e-20	7.59302e-19	7.47023e-18	-0.238262	0.80821	NA	NA	-0.0500369	0.392031	NA	NA
C5orf49	ENSG00000215217	0.245609	0.506758	0.647638	1	-3.44731	0.000219936	0.00121025	0.0118321	-0.0883696	0.612201	0.876855	1
C5orf51	ENSG00000205765	-0.236617	0.0493817	0.109289	1	-0.222931	0.326201	0.469568	1	-0.242627	0.0674455	0.382639	1
C5orf63	ENSG00000164241	0.694409	0.0607444	0.128946	NA	2.4225	0.00176093	0.00714255	0.0698297	0.0898735	0.198974	NA	NA
C6	ENSG00000039537	1.36778	0.00114907	0.00446971	0.0439743	-4.30991	1.44077e-05	0.000110137	0.00107676	-0.323611	0.0583	0.357143	1
C6orf118	ENSG00000112539	1.15661	0.00121311	0.00468572	0.0460995	-1.67917	0.0464877	0.1066	1	0.196152	0.256812	0.652272	1
C6orf132	ENSG00000188112	-2.04449	2.05196e-06	1.57622e-05	0.000155073	-0.69109	0.484125	0.622349	1	NA	NA	NA	NA
C6orf141	ENSG00000197261	-0.663912	0.196537	0.327294	1	-3.03404	0.00140892	0.00588324	0.057518	-0.0140968	0.821477	NA	NA
C6orf163	ENSG00000203872	0.952327	0.00308486	0.0104894	0.103198	0.171581	0.536057	0.667054	1	0.424709	0.0144478	0.192053	1
C6orf223	ENSG00000181577	-1.79308	1.98407e-08	2.17197e-07	2.13684e-06	0.843668	0.280324	0.421119	1	0.0130493	0.909887	NA	NA
C7	ENSG00000112936	-1.92525	3.52018e-07	3.11256e-06	3.06223e-05	-7.23951	3.82637e-13	1.05407e-11	1.03052e-10	0.0123545	0.926623	0.983105	1
C7orf33	ENSG00000170279	0.553479	0.252772	0.394895	1	2.46804	0.0493019	0.111516	NA	-0.0693394	0.322186	NA	NA
C7orf50	ENSG00000146540	-0.90259	2.17795e-14	5.46544e-13	5.37705e-12	0.103711	0.664339	0.772057	1	0.0866282	0.499544	0.817661	1
C7orf57	ENSG00000164746	0.519665	0.170497	0.294288	NA	-3.75363	0.000169437	0.000965613	0.00944039	-0.0854416	0.271166	NA	NA
C8G	ENSG00000176919	0.803308	0.0357305	0.0837264	0.823724	-0.169228	0.875101	0.921436	NA	0.0436437	0.281137	NA	NA
C8orf34	ENSG00000165084	0.329968	0.302922	0.45007	1	-1.75726	0.0384249	0.0918165	0.904281	-0.384616	0.0271827	0.257632	1
C8orf37	ENSG00000156172	0.139679	0.478653	0.622122	1	-1.06711	0.0406682	0.0958088	0.943783	0.015649	0.925009	0.982338	1
C8orf48	ENSG00000164743	-0.575437	0.0995676	0.192551	1	-1.35768	0.0134545	0.0394302	0.386485	-0.0535871	0.758418	0.933954	1
C8orf82	ENSG00000213563	-0.383108	0.0168657	0.0444773	0.43758	0.527154	0.0129286	0.0381198	0.373577	0.205033	0.192291	0.586092	1
C8orf88	ENSG00000253250	-1.23353	8.31901e-08	8.21197e-07	8.07917e-06	1.21008	0.0456526	0.105241	1	0.158047	0.362552	0.73911	1
C9orf116	ENSG00000160345	-0.670368	0.0358374	0.0839296	0.825723	-2.15746	0.00841032	0.0267752	0.261979	0.0754712	0.662326	0.895795	1
C9orf135	ENSG00000204711	-0.0605207	0.892347	0.936051	NA	-3.82981	0.000178726	0.00100886	0.00986323	0.0288792	0.439532	NA	NA
C9orf16	ENSG00000171159	-0.328722	0.000524559	0.002241	0.0220476	0.428711	0.0113741	0.0343546	0.336443	0.0538297	0.710236	0.916513	1
C9orf24	ENSG00000164972	-0.101892	0.831222	0.89611	1	-3.85412	4.8291e-05	0.000320248	0.00313093	0.0274238	0.818215	NA	1
C9orf40	ENSG00000135045	0.28692	0.170721	0.294591	1	1.17999	0.000775455	0.00355126	0.0347191	-0.142183	0.263603	0.657349	1
C9orf72	ENSG00000147894	0.628029	3.84662e-05	0.000220495	0.0021693	-0.0372889	0.909518	0.943958	1	-0.235054	0.0525186	0.340006	1
CA10	ENSG00000154975	-0.360915	0.190615	0.320204	1	-2.01245	3.54924e-05	0.000244091	0.00238637	-0.179549	0.278349	0.669369	1
CA11	ENSG00000063180	-1.08412	2.44567e-12	4.77662e-11	4.69937e-10	-0.827238	1.3295e-05	0.000102416	0.00100128	0.047856	0.745799	0.929431	1
CA14	ENSG00000118298	-0.0393886	0.824721	0.891578	1	-0.773328	1.98233e-06	1.87424e-05	0.000183236	0.0470861	0.747891	0.930744	1
CA2	ENSG00000104267	0.731337	9.21965e-05	0.000476586	0.00468879	-3.84499	2.06986e-05	0.000151831	0.00148438	0.47824	0.00253924	0.0719996	0.745144
CA3	ENSG00000164879	-1.24018	0.0143682	0.038934	0.383043	-1.14606	0.106246	0.201885	1	-0.0447003	0.552091	NA	NA
CA5B	ENSG00000169239	0.561347	0.010684	0.0304806	0.299877	-0.525272	0.279109	0.419688	1	0.00902301	0.950794	0.987264	1
CA8	ENSG00000178538	1.51928	2.82594e-11	4.85632e-10	4.77778e-09	-3.62007	2.87871e-07	3.19458e-06	3.12321e-05	-0.228593	0.189878	0.584689	1
CA9	ENSG00000107159	-0.692259	0.167702	0.290609	1	1.38924	0.0129177	0.0380947	0.373332	-0.00561656	0.849723	NA	NA
CAB39	ENSG00000135932	0.259896	0.0221884	0.0560757	0.551689	-0.584943	2.07519e-05	0.000152152	0.00148753	-0.141921	0.131683	0.498512	1
CAB39L	ENSG00000102547	0.302218	0.0326206	0.0774491	0.761966	-1.5473	0.00594665	0.0200004	0.195618	-0.196938	0.105492	0.456538	1
CABCOCO1	ENSG00000183346	0.0460729	0.919685	0.952612	1	-2.94926	0.00265626	0.0101284	0.0990213	0.0817379	0.523635	NA	1
CABLES1	ENSG00000134508	-0.954472	0.00922755	0.0269642	0.265281	-4.19359	2.92981e-06	2.66892e-05	0.000260929	0.120336	0.480805	0.808974	1
CABP7	ENSG00000100314	0.43646	0.119558	0.222355	1	0.463794	0.113903	0.213391	1	0.403842	0.0179892	0.210578	1
CACHD1	ENSG00000158966	0.414305	8.63124e-06	5.75118e-05	0.000565818	0.251786	0.537411	0.668322	1	0.138046	0.158397	0.542507	1
CACNA1A	ENSG00000141837	1.14352	3.73673e-08	3.90177e-07	3.83868e-06	0.949271	0.0215174	0.057847	0.568128	0.0442021	0.767011	0.936865	1
CACNA1B	ENSG00000148408	0.967975	1.76937e-05	0.00010981	0.00108034	-0.521492	0.323623	0.46701	1	0.221147	0.0894166	0.4284	1
CACNA1C	ENSG00000151067	0.0917893	0.535926	0.672388	1	-1.2145	2.44758e-08	3.29557e-07	3.22194e-06	0.0883436	0.53692	0.838089	1
CACNA1E	ENSG00000198216	0.912828	2.44614e-08	2.62459e-07	2.58214e-06	0.0875359	0.867452	0.916843	1	-0.0185568	0.877251	0.96835	1
CACNA1G	ENSG00000006283	0.953377	4.65902e-06	3.30295e-05	0.000324954	0.977866	0.000974778	0.0043084	0.0421214	0.29793	0.0511937	0.336605	1
CACNA1H	ENSG00000196557	0.243644	0.192819	0.32274	1	2.31191	3.53677e-15	1.23047e-13	1.20298e-12	0.331124	0.0144901	0.192053	1
CACNA1S	ENSG00000081248	-0.684671	NA	NA	NA	-2.63067	0.0261841	0.0677909	0.666328	0.0521065	0.510851	NA	NA
CACNA2D1	ENSG00000153956	0.778257	1.92344e-10	2.92663e-09	2.8793e-08	-1.78014	0.0138594	0.0404037	0.396167	-0.254501	0.0325958	0.280406	1
CACNA2D2	ENSG00000007402	0.724838	0.000407695	0.00179532	0.0176628	-2.15675	4.05713e-43	1.0621e-40	1.03837e-39	0.019471	0.883263	0.969626	1
CACNA2D3	ENSG00000157445	0.207603	0.233134	0.372277	1	-2.13284	0.000656507	0.00307984	0.0301102	-0.620271	3.4454e-07	9.9112e-05	0.00102787
CACNA2D4	ENSG00000151062	-1.04058	0.0206463	0.0528692	0.520142	-3.43401	0.000507064	0.00246343	0.0240839	0.171039	0.158853	NA	NA
CACNB1	ENSG00000067191	0.551299	0.00340116	0.0114475	0.112624	1.12369	0.000159596	0.00091612	0.00895652	0.0311921	0.81366	0.951091	1
CACNB2	ENSG00000165995	-0.198743	0.35186	0.502169	1	-1.88717	0.0056906	0.0192855	0.188626	-0.52799	0.000553561	0.0277125	0.287399
CACNB4	ENSG00000182389	1.10066	1.11099e-10	1.75431e-09	1.72594e-08	0.216804	0.730029	0.822674	1	-0.199554	0.113848	0.469288	1
CACNG2	ENSG00000166862	0.0136797	0.977273	0.987062	1	-3.07312	0.00434295	0.015422	0.150774	-0.10907	0.450406	0.793751	1
CACNG3	ENSG00000006116	0.468179	0.326824	0.475448	1	-3.10605	0.000854432	0.00384783	0.0376186	-0.0557142	0.678288	NA	1
CACNG4	ENSG00000075461	0.304714	0.0373479	0.0867392	0.853364	0.352871	0.548463	0.677423	1	0.0604853	0.608651	0.875478	1
CACNG5	ENSG00000075429	-0.062352	0.715639	0.812258	1	0.970471	0.22146	0.353854	1	0.291036	0.0283297	0.262853	1
CACNG7	ENSG00000105605	0.576104	0.000761703	0.00311492	0.0306455	0.733607	0.276594	0.416967	1	0.110726	0.411696	0.771258	1
CACNG8	ENSG00000142408	0.873434	1.01411e-05	6.65653e-05	0.000654888	0.802337	0.15489	0.270292	1	0.148869	0.346774	0.725839	1
CACTIN	ENSG00000105298	-0.00294703	0.985088	0.99182	1	0.750956	0.0028939	0.0109327	0.106885	0.211988	0.156217	0.538193	1
CAD	ENSG00000084774	-0.214487	0.21276	0.347867	1	1.14171	9.75266e-12	2.28024e-10	2.22929e-09	0.317194	0.00628887	0.123137	1
CADM1	ENSG00000182985	0.187318	0.0999536	0.193127	1	-0.948277	0.0457585	0.105412	1	-0.218132	0.0252424	0.24963	1
CADM2	ENSG00000175161	-0.188192	0.268846	0.413256	1	-3.07915	2.00877e-79	2.67317e-76	2.61344e-75	-0.2081	0.148941	0.526942	1
CADM3	ENSG00000162706	1.00611	1.51004e-12	3.05623e-11	3.00681e-10	-0.982128	0.078708	0.160995	1	-0.127153	0.281891	0.671125	1
CADPS	ENSG00000163618	0.777204	6.39917e-07	5.37428e-06	5.28737e-05	0.463555	0.143089	0.254137	1	-0.301972	0.00150094	0.0513886	0.532938
CADPS2	ENSG00000081803	-0.983315	0.00117198	0.00454298	0.0446951	-3.68283	2.28035e-07	2.58445e-06	2.5267e-05	-0.296162	0.0614645	0.366256	1
CALB1	ENSG00000104327	-1.59641	1.47381e-06	1.16131e-05	0.000114253	-1.86202	1.01375e-06	1.00926e-05	9.86709e-05	-1.01984	2.08476e-11	2.37437e-08	2.4624e-07
CALB2	ENSG00000172137	1.27705	1.25949e-13	2.89976e-12	2.85287e-11	0.200138	0.382424	0.526851	1	-0.208491	0.175908	0.567012	1
CALCA	ENSG00000110680	-2.13325	1.54106e-05	9.68254e-05	0.000952596	-4.29365	5.7826e-05	0.000375528	0.00367138	-0.00561656	0.849723	NA	NA
CALCB	ENSG00000175868	-2.3492	2.55333e-07	2.31891e-06	2.28141e-05	-5.21295	2.81193e-06	2.56887e-05	0.000251147	-0.0162349	0.872475	NA	NA
CALCR	ENSG00000004948	-0.255004	0.504022	0.645472	1	-1.13271	0.217719	0.349177	NA	-0.453765	0.00831465	0.141515	1
CALCRL	ENSG00000064989	-1.22684	0.000898195	0.00360614	0.0354782	-2.73928	4.07481e-07	4.39963e-06	4.30133e-05	-0.459912	0.00687544	0.128437	1
CALD1	ENSG00000122786	-2.7449	4.92902e-87	5.15637e-84	5.07298e-83	-0.209906	0.427391	0.570272	1	0.175608	0.146274	0.52251	1
CALHM2	ENSG00000138172	-1.33039	0.0009764	0.00388564	0.038228	0.608103	0.187871	0.311991	1	0.0960106	0.33387	NA	NA
CALHM4	ENSG00000164451	-0.467332	0.358053	0.508795	1	-2.81083	0.0129616	0.0381877	NA	0.0167892	0.673809	NA	NA
CALHM5	ENSG00000178033	-0.0267795	0.932276	0.959211	1	-3.51214	3.17418e-05	0.000221058	0.00216119	-0.359516	0.011312	0.169297	1
CALM1	ENSG00000198668	0.285718	0.0183021	0.0476835	0.469124	-0.616645	1.55832e-09	2.56545e-08	2.50813e-07	-0.343794	5.81691e-05	0.0057194	0.0593144
CALM2	ENSG00000143933	-0.258755	0.00197919	0.00715656	0.0704082	-0.389912	0.10377	0.198527	1	-0.260797	0.0100866	0.160294	1
CALML4	ENSG00000129007	0.308266	0.384302	0.534257	1	-1.90453	0.053069	0.117924	1	0.32882	0.0581664	0.356965	1
CALN1	ENSG00000183166	0.00381594	0.988206	0.993493	1	-2.81459	2.13235e-08	2.91038e-07	2.84536e-06	-0.372822	0.00798492	0.139196	1
CALR	ENSG00000179218	-0.811345	3.67894e-16	1.14458e-14	1.12607e-13	-0.587615	0.149814	0.263478	1	0.153247	0.138726	0.511043	1
CALU	ENSG00000128595	-0.544463	0.000101257	0.0005183	0.00509918	-0.738103	0.00219535	0.00863272	0.0843985	0.0192927	0.848444	0.960783	1
CALY	ENSG00000130643	0.299378	0.287853	0.434023	1	-0.562455	0.0510269	0.114558	1	-0.366707	0.0178884	0.210237	1
CAMK1	ENSG00000134072	-0.535133	0.00335118	0.011302	0.111193	0.582602	0.00507556	0.0175855	0.171926	0.137779	0.333966	0.715633	1
CAMK1D	ENSG00000183049	0.860135	7.43738e-08	7.43649e-07	7.31623e-06	0.456416	0.214783	0.345531	1	0.178971	0.113136	0.467846	1
CAMK2A	ENSG00000070808	0.496111	0.0145909	0.0394226	0.38785	-0.0104065	0.981157	0.987029	1	-0.152724	0.258491	0.653259	1
CAMK2B	ENSG00000058404	0.00929997	0.964477	0.979814	1	-1.27367	1.54379e-05	0.000117115	0.00114499	-0.171703	0.181646	0.575436	1
CAMK2D	ENSG00000145349	-0.171277	0.0815948	0.164398	1	-1.05672	4.78367e-07	5.09609e-06	4.98223e-05	-0.186715	0.071348	0.390514	1
CAMK2G	ENSG00000148660	0.439049	0.00061659	0.00258141	0.0253967	0.265703	0.164515	0.282639	1	0.0743058	0.553631	0.846367	1
CAMK2N2	ENSG00000163888	0.704054	0.00745871	0.0225106	0.221466	-1.92788	0.00165343	0.00675803	0.0660704	-0.109101	0.521285	0.829211	1
CAMK4	ENSG00000152495	0.774801	1.30537e-09	1.72585e-08	1.69794e-07	-0.0836332	0.725921	0.819529	1	-0.183438	0.144829	0.520204	1
CAMKK1	ENSG00000004660	0.566453	0.00915285	0.0267739	0.26341	0.546678	0.00721802	0.0234994	0.229884	0.225649	0.144222	0.519334	1
CAMKK2	ENSG00000110931	0.365713	0.000415338	0.00182653	0.0179699	0.26308	0.478676	0.617445	1	-0.00986434	0.928448	0.983494	1
CAMKV	ENSG00000164076	0.641876	0.00204025	0.00735193	0.0723303	1.12363	4.10071e-11	8.67342e-10	8.47963e-09	-0.104229	0.368004	0.743351	1
CAMSAP1	ENSG00000130559	0.396747	5.4625e-05	0.000301953	0.0029707	0.168728	0.657779	0.767561	1	0.0109948	0.909753	0.979287	1
CAMSAP2	ENSG00000118200	0.427878	1.00481e-06	8.15643e-06	8.02452e-05	-0.0794365	0.856017	0.910015	1	-0.281769	0.0221898	0.234927	1
CAMSAP3	ENSG00000076826	0.418062	0.0170128	0.0448159	0.440912	0.696237	0.069321	0.145695	1	0.228388	0.109264	0.461468	1
CAMTA1	ENSG00000171735	0.579786	3.32848e-05	0.000193445	0.00190316	-0.518924	0.194364	0.320177	1	-0.148906	0.120745	0.48006	1
CAND1	ENSG00000111530	0.300631	0.000979295	0.0038953	0.0383231	0.492514	0.00350511	0.0128674	0.125799	-0.164276	0.104833	0.455998	1
CAND2	ENSG00000144712	0.268382	0.143808	0.257136	1	1.11987	3.73042e-07	4.0497e-06	3.95922e-05	0.226976	0.100411	0.448615	1
CANX	ENSG00000127022	-0.382629	8.15182e-05	0.000426258	0.00419365	-0.756658	8.92017e-16	3.28217e-14	3.20884e-13	-0.0722979	0.407767	0.769472	1
CAP1	ENSG00000131236	-0.480708	7.08887e-08	7.13062e-07	7.0153e-06	-0.307828	0.131931	0.239256	1	-0.144988	0.114923	0.470983	1
CAP2	ENSG00000112186	-0.669845	6.20717e-07	5.2314e-06	5.1468e-05	0.485315	0.00195995	0.00782857	0.0765366	-0.160091	0.154375	0.535669	1
CAPG	ENSG00000042493	-1.60138	2.10882e-17	7.47828e-16	7.35734e-15	4.08644	5.53621e-39	1.21107e-36	1.18401e-35	-0.0615745	0.597504	NA	1
CAPN1	ENSG00000014216	-0.414884	2.27053e-05	0.000137179	0.0013496	-0.0375648	0.775366	0.856221	1	0.181762	0.156094	0.538179	1
CAPN12	ENSG00000182472	-0.258647	0.611465	0.734882	1	1.30713	0.049555	0.111898	1	0.015344	0.656608	NA	NA
CAPN14	ENSG00000214711	1.34855	0.00149105	0.00559453	0.0550406	0.827691	0.308029	0.450079	1	0.174357	0.312211	0.695979	1
CAPN15	ENSG00000103326	-0.440176	0.0186535	0.0485119	0.477274	0.991419	7.71807e-06	6.386e-05	0.000624332	0.417203	0.00658572	0.12606	1
CAPN2	ENSG00000162909	-0.816273	7.01772e-18	2.61028e-16	2.56807e-15	-0.423969	0.131572	0.238785	1	0.0795585	0.423013	0.778944	1
CAPN3	ENSG00000092529	-1.68529	7.33396e-05	0.000389577	0.00383277	-0.959136	0.138804	0.248403	1	0.0426914	0.750271	NA	1
CAPN5	ENSG00000149260	-0.946023	2.48025e-15	7.00073e-14	6.88752e-13	-0.158395	0.677167	0.782142	1	0.0542584	0.67684	0.901278	1
CAPN6	ENSG00000077274	-0.723987	NA	NA	NA	-2.31205	0.000249375	0.00134155	0.0131158	0.156073	0.237609	0.635559	1
CAPN7	ENSG00000131375	0.0429512	0.732228	0.824544	1	-0.500469	0.037146	0.0893889	0.880418	-0.112845	0.303877	0.688993	1
CAPNS1	ENSG00000126247	-0.591614	3.35853e-06	2.4516e-05	0.000241195	-0.445592	0.098001	0.189658	1	0.0933879	0.448127	0.792547	1
CAPRIN1	ENSG00000135387	0.168257	0.0404138	0.0926057	0.911081	0.448775	0.0153744	0.0439516	0.431085	-0.123254	0.187391	0.581705	1
CAPRIN2	ENSG00000110888	0.320732	0.00734581	0.02223	0.218705	-0.0643186	0.779883	0.859722	1	0.12786	0.26026	0.654748	1
CAPS	ENSG00000105519	-0.379568	0.172638	0.297187	1	-3.33316	0.000502431	0.0024439	0.023893	0.190349	0.272037	0.664216	1
CAPS2	ENSG00000180881	1.30794	8.00972e-05	0.000420008	0.00413216	-0.894255	0.0501918	0.113058	1	0.00997783	0.95412	0.9887	1
CAPSL	ENSG00000152611	0.0999399	0.829543	0.894876	1	-4.8018	7.26208e-07	7.41484e-06	7.24918e-05	-0.026796	0.764521	NA	NA
CAPZA1	ENSG00000116489	-0.362665	0.00361323	0.0120571	0.118621	-0.432107	0.0959978	0.186654	1	-0.176876	0.0890448	0.42791	1
CAPZB	ENSG00000077549	-0.46557	6.18485e-09	7.3472e-08	7.22838e-07	-0.0881266	0.43656	0.578542	1	-0.0182561	0.858387	0.964055	1
CARD10	ENSG00000100065	-1.35169	2.04309e-14	5.14244e-13	5.05928e-12	1.33071	0.0229394	0.060982	0.598987	0.104414	0.51663	0.826595	1
CARD11	ENSG00000198286	1.82226	0.00118876	0.00460377	0.0452932	-1.74251	0.0832441	0.16759	NA	-0.0157776	0.630787	NA	NA
CARD8	ENSG00000105483	0.449628	0.00038526	0.00170776	0.0168014	0.88678	3.15911e-09	4.96534e-08	4.8544e-07	0.0606946	0.63593	0.885778	1
CARF	ENSG00000138380	0.50258	0.000718334	0.00296072	0.0291284	0.0395645	0.866394	0.916194	1	-0.120875	0.388187	0.756736	1
CARHSP1	ENSG00000153048	0.341046	0.000431319	0.00188497	0.0185448	1.55211	3.70032e-12	9.14712e-11	8.94275e-10	0.231787	0.039997	0.302737	1
CARM1	ENSG00000142453	-0.149401	0.237237	0.376897	1	0.716794	0.000285704	0.00150873	0.0147503	0.157107	0.249314	0.646087	1
CARMIL1	ENSG00000079691	0.484372	0.00240912	0.0084625	0.0832565	-0.0860436	0.877926	0.92374	1	-0.202098	0.0915671	0.433507	1
CARMIL2	ENSG00000159753	-0.231241	0.441191	0.588442	1	-0.832865	0.0169249	0.0476757	0.468004	0.0600734	0.728899	0.923435	1
CARMIL3	ENSG00000186648	0.673313	0.00040761	0.00179532	0.0176628	0.559628	0.294144	0.435705	1	0.0883751	0.544618	0.841431	1
CARNMT1	ENSG00000156017	-0.362998	0.0251182	0.0620112	0.610083	0.235076	0.317162	0.460098	1	-0.0308393	0.817311	0.951091	1
CARNS1	ENSG00000172508	-2.45701	7.29057e-16	2.18691e-14	2.15154e-13	1.26895	0.0394674	0.0936905	0.922693	0.0584626	0.46944	NA	NA
CARS1	ENSG00000110619	0.32321	0.00410543	0.013416	0.13199	-0.529877	0.352584	0.496553	1	0.0905107	0.443811	0.791208	1
CARS2	ENSG00000134905	-0.326017	0.0108732	0.0309254	0.304253	0.371694	0.02653	0.0685085	0.673372	0.109165	0.377081	0.750249	1
CASC1	ENSG00000118307	0.293887	0.428367	0.577109	1	-3.77637	1.84964e-05	0.000137126	0.00134062	0.0287529	0.862137	0.964148	1
CASC3	ENSG00000108349	0.201025	0.118019	0.220052	1	0.513975	0.044498	0.103193	1	0.0824801	0.42136	0.777578	1
CASC4	ENSG00000166734	-0.231841	0.041135	0.0939444	0.924251	-1.1713	0.000176073	0.000996355	0.00974094	-0.146976	0.14871	0.526942	1
CASD1	ENSG00000127995	0.450704	0.000170914	0.000829444	0.0081603	0.0657749	0.629663	0.745332	1	-0.235132	0.054096	0.34454	1
CASK	ENSG00000147044	0.364157	0.000306493	0.00139442	0.0137187	-0.611572	0.10936	0.206434	1	-0.0698305	0.524649	0.831059	1
CASKIN1	ENSG00000167971	0.533235	0.00510641	0.0161663	0.159048	0.2443	0.478988	0.617698	1	-0.00474353	0.974637	0.993628	1
CASKIN2	ENSG00000177303	0.10098	0.596396	0.723054	1	1.06316	4.38199e-06	3.8134e-05	0.00037282	0.395858	0.0121965	0.177606	1
CASP2	ENSG00000106144	-0.149949	0.415312	0.56507	1	0.896298	0.000298773	0.00156532	0.0153035	0.097422	0.469581	0.803828	1
CASP3	ENSG00000164305	0.284309	0.0259847	0.063848	0.628154	-0.197015	0.349084	0.493495	1	-0.0731368	0.506617	0.821109	1
CASP7	ENSG00000165806	-0.416739	0.00910423	0.0266457	0.262148	-0.535024	0.392075	0.535773	1	0.103524	0.533949	0.836099	1
CASP8	ENSG00000064012	-1.12998	5.21339e-05	0.000289335	0.00284656	-1.816	0.00220571	0.00866082	0.0846731	-0.00337933	0.977763	NA	NA
CASP8AP2	ENSG00000118412	0.953131	2.07225e-08	2.26258e-07	2.22599e-06	0.740979	0.0676765	0.143071	1	-0.155194	0.191643	0.585555	1
CASP9	ENSG00000132906	-0.74024	0.000298426	0.00136179	0.0133977	-0.385809	0.409587	0.553235	1	-0.0531162	0.748682	0.930997	1
CASQ1	ENSG00000143318	-1.01163	0.00129676	0.0049578	0.0487762	0.507569	0.556518	0.684621	1	0.134435	0.436084	0.786793	1
CASQ2	ENSG00000118729	-1.14361	NA	NA	NA	-3.70583	0.00185457	0.00745986	0.0729319	0.0750459	0.110033	0.462592	1
CASS4	ENSG00000087589	0.230431	0.628476	0.746907	1	-1.86145	0.0351115	0.0854719	0.841395	0.0911692	0.202099	NA	NA
CAST	ENSG00000153113	-0.587627	7.55407e-07	6.26019e-06	6.15895e-05	-2.42241	1.43497e-05	0.000109747	0.00107295	-0.017404	0.888225	0.971262	1
CASTOR1	ENSG00000239282	-1.14372	5.81362e-06	4.04609e-05	0.000398065	-0.790783	0.130762	0.237675	1	0.0589551	0.7292	0.923459	1
CASTOR2	ENSG00000274070	0.550514	0.000114699	0.000581238	0.00571839	0.47383	0.29227	0.43391	1	0.0990919	0.406292	0.76834	1
CASTOR3	ENSG00000239521	0.753097	7.27072e-08	7.29612e-07	7.17813e-06	0.329451	0.475312	0.613999	1	-0.166885	0.108187	0.461181	1
CASZ1	ENSG00000130940	0.76661	0.0135961	0.0371666	0.365655	-0.437822	0.100944	0.194049	1	0.367582	0.030557	0.271183	1
CAT	ENSG00000121691	0.920231	1.34375e-09	1.77519e-08	1.74648e-07	-0.517137	0.419064	0.562119	1	0.153575	0.239134	0.636235	1
CATIP	ENSG00000158428	0.0315203	0.941699	0.964731	NA	-3.18447	0.00213182	0.00841399	0.0822601	0.0288062	0.742763	NA	NA
CATSPER2	ENSG00000166762	1.08744	0.005223	0.0164979	0.162311	-0.215286	0.694812	0.796572	1	0.0831956	0.632431	0.884112	1
CATSPERD	ENSG00000174898	-0.0773105	0.774588	NA	NA	-2.04865	0.0388987	0.0926986	0.912951	0.00835712	0.772465	NA	NA
CATSPERE	ENSG00000179397	-0.173743	0.694199	0.796088	1	-1.60889	0.0487396	0.110521	1	-0.114423	0.339788	NA	NA
CATSPERG	ENSG00000099338	0.688011	0.0198709	0.0512165	0.503882	-0.396725	0.397749	0.541294	1	0.410947	0.0178162	0.209727	1
CAV1	ENSG00000105974	-0.755957	0.0159457	0.042466	0.417793	-0.639337	0.326917	0.470276	1	-0.0507507	0.624923	NA	NA
CAV2	ENSG00000105971	-1.53303	8.30921e-06	5.55651e-05	0.000546665	0.218481	0.756497	0.841673	1	-0.0514461	0.501909	NA	NA
CAVIN1	ENSG00000177469	-2.88565	4.19551e-141	1.40449e-137	1.38177e-136	-2.09055	0.00483359	0.0168716	0.164947	0.350903	0.0389749	0.299055	1
CAVIN2	ENSG00000168497	-1.03472	0.0210014	0.0535773	0.527109	-4.07802	6.55477e-08	8.22256e-07	8.03885e-06	-0.00799697	0.919239	NA	NA
CAVIN3	ENSG00000170955	-1.5452	3.14106e-07	2.804e-06	2.75866e-05	-2.9664	0.0016677	0.0068053	0.0665325	0.0170208	0.791462	NA	NA
CBARP	ENSG00000099625	-0.083753	0.714529	0.811499	1	0.299434	0.599372	0.719544	1	0.293421	0.0416805	0.308084	1
CBFA2T2	ENSG00000078699	0.522354	6.61421e-05	0.000356664	0.00350896	0.584917	0.00832758	0.0265647	0.25992	0.0828444	0.480519	0.808874	1
CBFB	ENSG00000067955	-0.325979	0.00292876	0.0100187	0.0985669	0.488353	0.0251863	0.0656332	0.644931	-0.0503685	0.666372	0.898133	1
CBL	ENSG00000110395	0.458417	0.00148337	0.00556947	0.054794	0.914433	0.000260301	0.00139022	0.0135916	0.00228246	0.985935	0.995305	1
CBLB	ENSG00000114423	0.912466	1.28482e-13	2.95402e-12	2.90625e-11	-0.994124	0.050449	0.113516	1	0.0223663	0.858881	0.964148	1
CBLC	ENSG00000142273	-1.8181	0.000326054	0.00147182	0.0144801	0.555506	0.621673	NA	NA	NA	NA	NA	NA
CBLL1	ENSG00000105879	0.269266	0.0299262	0.0720589	0.708936	0.0621766	0.82094	0.887756	1	-0.134553	0.288944	0.677125	1
CBLN1	ENSG00000102924	0.576253	0.00125307	0.00481495	0.0473708	-4.37689	3.38107e-25	2.523e-23	2.46663e-22	0.40335	0.00811808	0.139912	1
CBLN2	ENSG00000141668	0.505742	0.020429	0.0524128	0.515652	-4.76768	1.46244e-09	2.42761e-08	2.37338e-07	0.0155438	0.927873	0.983494	1
CBLN4	ENSG00000054803	0.145297	0.602719	NA	NA	-2.98033	0.00226304	0.00885966	0.0866171	0.000986529	0.987774	NA	NA
CBR1	ENSG00000159228	-0.840604	2.75616e-08	2.93652e-07	2.88903e-06	-0.46516	0.0594463	0.129021	1	0.0543553	0.72494	0.922058	1
CBR4	ENSG00000145439	-0.0657396	0.635983	0.752803	1	0.352366	0.0083136	0.0265308	0.259587	0.0544455	0.655898	0.893717	1
CBS	ENSG00000160200	-0.418219	0.00986225	0.0285117	0.280506	0.975709	0.0654185	0.139215	1	0.419576	0.000454916	0.0247702	0.256886
CBWD1	ENSG00000172785	-0.119512	0.472574	0.617044	1	-0.634209	0.00148912	0.00616854	0.0603072	-0.0288689	0.841051	0.957991	1
CBWD3	ENSG00000196873	0.378072	0.0474647	0.105816	1	-0.746304	0.00096483	0.00426915	0.0417377	-0.0890214	0.57584	0.858334	1
CBX2	ENSG00000173894	0.400065	0.00418931	0.0136342	0.134137	3.13164	8.47522e-12	2.00208e-10	1.95735e-09	0.33206	0.00726963	0.131891	1
CBX3	ENSG00000122565	0.15426	0.230389	0.368878	1	0.908617	2.08001e-05	0.000152436	0.0014903	-0.102962	0.342662	0.722041	1
CBX4	ENSG00000141582	0.115564	0.496174	0.638058	1	1.14834	5.05237e-09	7.64751e-08	7.47665e-07	0.322808	0.0232889	0.239857	1
CBX5	ENSG00000094916	0.0864156	0.371937	0.522973	1	0.327584	0.0413122	0.0969456	0.955095	-0.0817839	0.508895	0.821955	1
CBX6	ENSG00000183741	-0.510759	8.38037e-09	9.69389e-08	9.53712e-07	-0.0416976	0.930676	0.95828	1	0.0986572	0.398718	0.764704	1
CBX8	ENSG00000141570	0.464421	0.00579129	0.018068	0.177758	1.31485	5.36333e-07	5.61988e-06	5.49432e-05	0.111481	0.379033	0.75101	1
CBY1	ENSG00000100211	-0.0836258	0.616529	0.738424	1	-0.888363	0.0495111	0.111862	1	0.0128609	0.929028	0.983494	1
CC2D1A	ENSG00000132024	-0.0537993	0.781425	0.861588	1	0.43672	0.00346707	0.0127595	0.124744	0.441495	0.00193638	0.0605594	0.628046
CC2D1B	ENSG00000154222	-0.307377	0.0231367	0.0580517	0.571129	-0.189949	0.282126	0.42295	1	0.225983	0.0708147	0.389827	1
CC2D2A	ENSG00000048342	0.24078	0.115569	0.216545	1	-1.67615	0.023558	0.0623153	0.612171	0.00597867	0.960672	0.990681	1
CCAR1	ENSG00000060339	0.153414	0.239159	0.379077	1	0.913546	0.000349419	0.00178328	0.0174344	0.0404467	0.697229	0.910792	1
CCBE1	ENSG00000183287	-1.26883	3.8494e-07	3.38577e-06	3.33102e-05	-4.05808	1.50146e-10	2.91334e-09	2.84825e-08	0.525075	0.00257601	0.0725904	0.751267
CCDC102A	ENSG00000135736	-0.617342	0.0396674	0.091198	0.897231	-0.470742	0.404447	0.548177	1	0.273998	0.111326	0.463886	1
CCDC102B	ENSG00000150636	1.28726	6.75215e-09	7.96459e-08	7.83579e-07	-0.797088	0.0902632	0.178014	1	0.0237996	0.891512	0.972876	1
CCDC103	ENSG00000167131	0.153245	0.721492	0.817185	1	-2.29038	0.0229254	0.0609652	0.598823	0.0958027	0.34125	NA	NA
CCDC106	ENSG00000173581	-0.716144	1.24496e-06	9.94664e-06	9.78579e-05	-0.0295216	0.894918	0.935211	1	-0.000274648	0.998547	0.999605	1
CCDC112	ENSG00000164221	0.542619	0.0067011	0.0204826	0.201514	-0.117809	0.826465	0.891143	1	-0.183526	0.140563	0.51393	1
CCDC113	ENSG00000103021	0.54362	0.0015037	0.00563946	0.0554825	-0.989485	0.075847	0.156466	1	-0.0948575	0.460985	0.800544	1
CCDC114	ENSG00000105479	-0.238414	0.596332	0.723028	1	-3.24462	0.000843477	0.00380494	0.0371993	0.105198	0.171285	NA	NA
CCDC121	ENSG00000176714	-0.393653	0.135263	0.24492	1	-1.25106	0.0431651	0.100555	0.990889	-0.0344826	0.841713	0.958162	1
CCDC122	ENSG00000151773	-1.27945	0.00381829	0.0126254	0.124212	-0.689957	0.0466777	0.106951	1	0.0896114	0.488597	NA	1
CCDC124	ENSG00000007080	-0.346278	0.0235032	0.0587599	0.578096	0.444757	0.00593527	0.0199781	0.1954	0.188205	0.192171	0.585988	1
CCDC125	ENSG00000183323	2.3371	1.87722e-10	2.86165e-09	2.81537e-08	0.300693	0.340253	0.484778	1	-0.0279875	0.872836	0.966921	1
CCDC126	ENSG00000169193	0.178003	0.372246	0.5233	1	-0.750326	0.000429028	0.00212702	0.020795	-0.275739	0.0562003	0.350087	1
CCDC13	ENSG00000244607	0.115573	0.783412	0.86299	1	-2.33921	0.0158339	0.0451508	0.443002	0.0672611	0.689489	0.90739	1
CCDC130	ENSG00000104957	0.0493003	0.689142	0.792257	1	0.499243	0.0114817	0.0346076	0.33892	0.164763	0.224464	0.62386	1
CCDC134	ENSG00000100147	0.471193	0.0184464	0.0480235	0.472469	0.925395	0.00198754	0.00792683	0.0774973	0.183628	0.272986	0.664216	1
CCDC136	ENSG00000128596	0.847122	2.56143e-08	2.74125e-07	2.69692e-06	0.201429	0.712614	0.810118	1	0.11809	0.370399	0.745522	1
CCDC137	ENSG00000185298	-0.353497	0.0318027	0.0758277	0.746015	0.320891	0.1937	0.319375	1	0.0670716	0.656364	0.893717	1
CCDC138	ENSG00000163006	0.323263	0.0411239	0.0939444	0.924251	0.306265	0.507545	0.642471	1	-0.0555314	0.671542	0.899479	1
CCDC14	ENSG00000175455	0.895387	4.36767e-13	9.43303e-12	9.28048e-11	1.55666	2.73737e-10	5.16703e-09	5.05159e-08	0.0104581	0.926997	0.983105	1
CCDC140	ENSG00000163081	1.57243	0.0027084	0.0093741	0.092225	-2.49037	0.0308795	0.0770829	NA	NA	NA	NA	NA
CCDC141	ENSG00000163492	-1.82321	0.000208695	0.000991243	0.00975213	-4.20593	7.67785e-05	0.000481948	0.0047118	0.142303	0.399796	0.76485	1
CCDC146	ENSG00000135205	0.796575	0.000485665	0.0020962	0.020623	-2.75806	0.0023568	0.00916603	0.0896124	0.061051	0.718954	0.920812	1
CCDC148	ENSG00000153237	0.338953	0.242087	0.382341	1	-1.39003	0.0175643	0.0491364	0.482413	-0.0494618	0.777981	0.939439	1
CCDC149	ENSG00000181982	-0.59319	0.000134359	0.000669513	0.00658686	-0.79749	0.00112562	0.00486733	0.0475859	-0.183986	0.213879	0.613447	1
CCDC15	ENSG00000149548	0.737788	0.00108121	0.00423662	0.041681	0.529275	0.167784	0.286684	1	-0.00854828	0.957371	0.989682	1
CCDC150	ENSG00000144395	0.540724	0.0525271	0.114823	1	2.71506	1.42777e-25	1.10145e-23	1.07684e-22	0.159509	0.300028	0.685469	1
CCDC151	ENSG00000198003	-0.442299	0.326649	0.475348	1	-1.79117	0.0335613	0.0824018	0.81122	0.0506693	0.751679	0.931387	1
CCDC152	ENSG00000198865	0.46226	0.136211	0.24621	1	-0.574344	0.105436	0.200681	1	-0.602205	0.000519206	0.0266767	0.276657
CCDC153	ENSG00000248712	-0.337438	0.500846	0.642437	1	-2.50554	0.0145936	0.0421571	0.413349	0.0945034	0.412724	NA	NA
CCDC154	ENSG00000197599	0.54764	0.262827	0.40654	1	1.59363	0.00567444	0.0192403	0.188184	0.117836	0.334238	NA	1
CCDC160	ENSG00000203952	0.407787	0.354077	0.504687	1	-4.08769	4.76618e-07	5.08424e-06	4.97065e-05	0.0218802	0.899057	0.97654	1
CCDC169	ENSG00000242715	-0.674835	0.0466401	0.104353	1	1.42769	0.00145319	0.0060401	0.0590515	-0.000945	0.995236	0.998826	1
CCDC17	ENSG00000159588	0.604609	0.176728	0.30206	1	0.982002	0.00711611	0.0232339	0.227288	0.117993	0.399854	0.76485	1
CCDC170	ENSG00000120262	-0.682082	0.129247	0.236507	1	-4.23021	7.89433e-06	6.49817e-05	0.000635299	0.0433015	0.782205	0.939439	1
CCDC171	ENSG00000164989	0.990486	1.50524e-08	1.67518e-07	1.64809e-06	0.568826	0.00539986	0.0184687	0.180561	-0.028181	0.833075	0.956156	1
CCDC173	ENSG00000154479	1.11983	0.0079273	0.0237149	0.233314	-1.82142	0.040725	0.0959058	0.944876	-0.0684092	0.692015	0.908993	1
CCDC174	ENSG00000154781	0.358386	0.0114413	0.0322337	0.317124	-0.142298	0.506755	0.641844	1	0.0220532	0.8619	0.964148	1
CCDC177	ENSG00000267909	0.590146	0.00659118	0.0201871	0.198607	1.17029	0.103464	0.198037	1	-0.0271241	0.837483	0.957991	1
CCDC178	ENSG00000166960	-0.304235	0.545009	0.68065	1	-2.93241	0.00307504	0.0115298	0.112722	0.0732562	0.535516	NA	NA
CCDC18	ENSG00000122483	0.619892	0.0118695	0.0332039	0.326669	2.14726	1.97586e-26	1.62642e-24	1.59008e-23	-0.00584074	0.965296	0.992231	1
CCDC180	ENSG00000197816	0.714932	0.0648098	0.136417	1	-1.81041	0.0315629	0.0784114	0.771758	0.328166	0.0532028	0.342821	1
CCDC181	ENSG00000117477	0.598959	0.0164273	0.0435614	0.428569	-1.35311	0.00113599	0.00490024	0.0479076	-0.137036	0.369598	0.744765	1
CCDC183	ENSG00000213213	1.44273	0.00253283	0.00885063	0.087075	2.18624	6.5393e-08	8.2096e-07	8.02618e-06	0.219965	0.11738	0.475788	1
CCDC184	ENSG00000177875	0.146097	0.374445	0.525153	1	-0.960332	0.00262103	0.0100276	0.0980357	-0.29654	0.0144942	0.192053	1
CCDC186	ENSG00000165813	0.215509	0.291671	0.438154	1	-1.80888	6.21235e-08	7.8423e-07	7.66708e-06	-0.289876	0.0383225	0.296413	1
CCDC189	ENSG00000196118	-0.309346	0.320213	0.468302	1	-1.75246	0.0137965	0.0402626	0.394784	0.0774259	0.652339	0.893457	1
CCDC190	ENSG00000185860	-0.227989	0.626109	0.745692	1	-4.2237	8.24668e-06	6.73268e-05	0.000658225	-0.0660354	0.499004	NA	NA
CCDC191	ENSG00000163617	0.835877	3.06564e-06	2.26246e-05	0.000222587	-0.709071	0.143377	0.254569	1	0.0044127	0.976423	0.993628	1
CCDC194	ENSG00000269720	0.160886	0.636444	0.752901	NA	2.33299	0.0547759	0.121085	NA	0.015344	0.645115	NA	NA
CCDC24	ENSG00000159214	-0.28173	0.303418	0.450563	1	-1.09741	0.0519536	0.116132	1	0.218438	0.207931	0.606897	1
CCDC28A	ENSG00000024862	-0.439954	0.0464615	0.104064	1	-1.12229	0.195134	0.321074	1	0.0772803	0.658038	0.893855	1
CCDC3	ENSG00000151468	0.440473	0.122062	0.225904	1	-2.70772	0.00106344	0.004645	0.0454122	0.0255443	0.87769	0.96835	1
CCDC30	ENSG00000186409	0.328766	0.0918091	0.180533	1	-1.81837	0.000887608	0.00398488	0.0389584	-0.052741	0.723203	0.921612	1
CCDC33	ENSG00000140481	-1.37159	0.000176086	0.000851339	0.00837571	-2.14116	0.0296194	0.0745973	0.733703	0.0180337	0.89763	NA	1
CCDC39	ENSG00000284862	0.536796	0.288631	0.434922	1	-4.53261	1.52241e-06	1.47074e-05	0.000143788	0.0126019	0.934428	0.985034	1
CCDC40	ENSG00000141519	0.530501	0.00274098	0.00948099	0.0932767	-1.61787	0.0164662	0.0465972	0.457344	0.315344	0.0482271	0.328247	1
CCDC43	ENSG00000180329	-0.254501	0.0278795	0.0677576	0.666618	-0.3198	0.153324	0.268027	1	-0.156126	0.226924	0.625528	1
CCDC51	ENSG00000164051	-1.11977	7.56845e-13	1.57956e-11	1.55402e-10	-0.208832	0.560667	0.688027	1	0.115286	0.450821	0.793962	1
CCDC57	ENSG00000176155	0.206083	0.27563	0.420811	1	0.358662	0.118672	0.220382	1	0.419279	0.0011895	0.0434678	0.450793
CCDC6	ENSG00000108091	-0.439234	5.16134e-06	3.63138e-05	0.000357265	-1.06538	0.000205108	0.00113926	0.011138	-0.198844	0.108685	0.461181	1
CCDC60	ENSG00000183273	-0.438479	0.327925	0.476542	1	-2.79964	0.000279555	0.00147969	0.0144663	-0.00951904	0.756252	NA	NA
CCDC61	ENSG00000104983	0.339961	0.343595	0.493352	1	0.844014	0.0135343	0.039606	0.388278	0.23451	0.17344	0.562506	1
CCDC62	ENSG00000130783	1.06948	0.000605249	0.00254029	0.0249921	-0.438289	0.58399	0.707352	1	0.203932	0.236295	0.634181	1
CCDC65	ENSG00000139537	-0.808898	0.0797765	0.161619	1	-3.57141	4.96618e-05	0.000327842	0.00320517	-0.0189851	0.911236	0.979287	1
CCDC66	ENSG00000180376	0.793651	1.04025e-05	6.8083e-05	0.00066982	0.0341884	0.867695	0.917024	1	-0.0796597	0.529658	0.833872	1
CCDC69	ENSG00000198624	-0.639796	0.103707	0.198929	1	-2.62851	0.00197955	0.00789889	0.0772241	-0.0020905	0.987938	NA	1
CCDC7	ENSG00000216937	1.10796	6.51381e-06	4.47921e-05	0.000440677	-0.0620111	0.891222	0.93318	1	-0.245734	0.0966176	0.441549	1
CCDC71L	ENSG00000253276	0.244728	0.0155513	0.0415613	0.408892	0.190929	0.744892	0.833708	1	-0.117896	0.290864	0.678368	1
CCDC74B	ENSG00000152076	0.234126	0.310704	0.458765	1	-0.497804	0.354956	0.498706	1	0.437586	0.010551	0.16249	1
CCDC77	ENSG00000120647	0.142262	0.419859	0.569146	1	1.6811	1.61858e-21	9.573e-20	9.35912e-19	0.0882356	0.553882	0.846367	1
CCDC8	ENSG00000169515	-0.672897	5.4296e-05	0.000300432	0.00295573	-0.27089	0.596276	0.716797	1	0.362377	0.00737785	0.133126	1
CCDC80	ENSG00000091986	-1.50421	1.31627e-12	2.68352e-11	2.64012e-10	-2.21145	8.47047e-26	6.69628e-24	6.54667e-23	-0.0904287	0.585324	0.863091	1
CCDC81	ENSG00000149201	0.344066	0.450886	0.597351	1	-2.65472	0.00417468	0.014904	0.14571	0.0181047	0.908866	0.979122	1
CCDC82	ENSG00000149231	0.667018	0.000455522	0.00197988	0.0194786	-0.451228	0.0668453	0.141618	1	-0.0907062	0.502101	0.818489	1
CCDC84	ENSG00000186166	0.108701	0.62208	0.742363	1	-0.0954603	0.569562	0.696321	1	0.332808	0.0153711	0.198186	1
CCDC85A	ENSG00000055813	0.25495	0.455003	0.601203	1	-2.52476	1.47085e-11	3.33635e-10	3.26181e-09	0.10624	0.5156	0.826124	1
CCDC85B	ENSG00000175602	-0.97508	1.11964e-05	7.2722e-05	0.00071546	-0.110499	0.730782	0.823226	1	0.0691306	0.670692	0.899279	1
CCDC85C	ENSG00000205476	-0.470931	1.82135e-05	0.000112702	0.00110879	1.15207	1.08389e-07	1.31525e-06	1.28586e-05	0.261534	0.045922	0.321047	1
CCDC86	ENSG00000110104	-0.815721	7.39036e-05	0.000392076	0.00385735	-0.13847	0.587552	0.709954	1	0.0587661	0.728531	0.923435	1
CCDC87	ENSG00000182791	-0.0371241	0.935397	0.960671	1	-1.11135	0.0369595	0.0889534	0.87613	0.00174641	0.991532	0.997297	1
CCDC88A	ENSG00000115355	0.942439	3.29355e-15	9.15739e-14	9.0093e-13	0.147192	0.733764	0.825299	1	-0.150462	0.229569	0.628292	1
CCDC88C	ENSG00000015133	0.407266	0.00152923	0.00572111	0.0562859	0.779679	0.097235	0.188496	1	0.368515	0.00368354	0.0894191	0.922427
CCDC89	ENSG00000179071	0.392383	0.437553	0.585761	1	-2.27543	0.0252101	0.0656737	0.645327	0.0420666	0.633172	NA	NA
CCDC9	ENSG00000105321	-0.641631	0.000694528	0.00286895	0.0282256	0.066089	0.791764	0.867868	1	0.25667	0.111692	0.464686	1
CCDC90B	ENSG00000137500	0.0940215	0.390628	0.540447	1	-0.64476	0.000177793	0.00100454	0.00982094	-0.231219	0.0253673	0.2501	1
CCDC91	ENSG00000123106	0.516909	0.000887774	0.00356962	0.035119	-0.269481	0.278638	0.419257	1	-0.0132557	0.921477	0.981041	1
CCDC92	ENSG00000119242	0.313878	0.0479462	0.106662	1	0.32184	0.198124	0.324663	1	0.161369	0.239234	0.636235	1
CCDC93	ENSG00000125633	0.288142	0.0053145	0.0167396	0.164689	0.133351	0.208128	0.337079	1	0.0323094	0.767099	0.936865	1
CCDC96	ENSG00000173013	-0.36825	0.296414	0.443376	1	-2.51563	0.00370391	0.0134764	0.131753	0.00326106	0.984555	0.99526	1
CCDC9B	ENSG00000188549	-1.12836	0.000835739	0.00338461	0.0332988	0.522384	0.291433	0.433242	1	0.169519	0.244691	0.640783	1
CCHCR1	ENSG00000204536	0.10048	0.495397	0.637646	1	0.929787	5.89162e-05	0.000381058	0.00372545	0.181256	0.211688	0.611225	1
CCK	ENSG00000187094	0.219595	0.602837	0.727962	1	-2.57067	0.00447819	0.0158283	0.154747	0.0459539	0.632729	NA	NA
CCL18	ENSG00000275385	-2.83889	5.63406e-13	1.19674e-11	1.17738e-10	-1.07785	0.109586	0.206756	1	-0.00561656	0.849723	NA	NA
CCL2	ENSG00000108691	-2.9459	6.34718e-77	4.82905e-74	4.75096e-73	-2.06179	0.00087424	0.00392928	0.0384149	-0.248905	0.148893	0.526942	1
CCM2	ENSG00000136280	0.0188242	0.885652	0.931958	1	0.746127	3.26967e-06	2.93663e-05	0.000287102	0.0980073	0.471426	0.804681	1
CCN1	ENSG00000142871	-2.52512	6.52439e-24	4.31641e-22	4.24661e-21	0.991868	0.196421	0.322635	1	0.0236873	0.8922	0.973471	1
CCN2	ENSG00000118523	-2.02604	1.4525e-07	1.37123e-06	1.34906e-05	-3.55837	2.94836e-07	3.26281e-06	3.18991e-05	0.0306595	0.860791	0.964148	1
CCN3	ENSG00000136999	0.435871	0.0434531	0.0985525	0.969587	-2.70991	1.21228e-19	6.265e-18	6.12503e-17	-0.108519	0.487467	0.81257	1
CCN4	ENSG00000104415	0.241954	0.491523	0.634193	1	-2.97764	0.00069263	0.00322937	0.0315722	0.0343252	0.730272	NA	NA
CCN5	ENSG00000064205	1.67791	0.00142536	0.00537541	0.0528847	3.15555	0.00331477	0.0122787	0.120044	0.0793771	0.34487	NA	NA
CCNA1	ENSG00000133101	0.861554	0.00329739	0.0111408	0.109607	-1.07892	0.0698582	0.146592	1	-0.211071	0.224094	0.623387	1
CCNA2	ENSG00000145386	0.0615666	0.627163	0.746088	1	3.62843	1.61088e-11	3.62311e-10	3.54217e-09	0.041071	0.711595	0.917228	1
CCNB1	ENSG00000134057	0.0892918	0.421417	0.570525	1	3.30688	2.1949e-08	2.98809e-07	2.92133e-06	-0.0202219	0.839919	0.957991	1
CCNB1IP1	ENSG00000100814	0.636564	1.39174e-05	8.8473e-05	0.000870422	1.40749	2.50824e-05	0.000179454	0.00175445	0.0401092	0.715185	0.919168	1
CCNB2	ENSG00000157456	0.302966	0.0110088	0.0312367	0.307315	3.95243	5.65701e-10	1.0071e-08	9.84598e-08	0.0576001	0.627697	0.882858	1
CCNB3	ENSG00000147082	0.936798	0.0235426	0.0588318	0.578804	0.183087	0.771294	0.853007	1	-0.0623592	0.698129	0.910792	1
CCND1	ENSG00000110092	-0.981044	3.88851e-19	1.65613e-17	1.62934e-16	-1.50721	0.0580122	0.126643	1	0.108395	0.373152	0.747691	1
CCND2	ENSG00000118971	-0.199716	0.139428	0.250886	1	1.45365	0.000100895	0.00060886	0.00595257	0.0365743	0.72836	0.923435	1
CCND3	ENSG00000112576	-0.572334	0.000310451	0.00140937	0.0138657	0.214487	0.579807	0.703994	1	0.140193	0.343962	0.723666	1
CCNE1	ENSG00000105173	-0.19541	0.49891	0.640494	1	1.53616	2.84314e-06	2.59589e-05	0.000253789	0.274241	0.112406	0.465674	1
CCNE2	ENSG00000175305	-0.0187405	0.938438	0.96271	1	2.11755	0.000200194	0.0011139	0.0108901	-0.123357	0.401727	0.765578	1
CCNF	ENSG00000162063	0.153774	0.350813	0.501144	1	3.17577	1.68719e-50	7.92435e-48	7.7473e-47	0.341186	0.011436	0.170071	1
CCNG1	ENSG00000113328	-0.297539	0.0188151	0.0488713	0.480809	0.00992609	0.971096	0.981855	1	-0.137587	0.195776	0.590917	1
CCNG2	ENSG00000138764	0.315233	0.00236271	0.00832744	0.0819276	0.360372	0.263965	0.402716	1	-0.102795	0.377428	0.750443	1
CCNH	ENSG00000134480	0.493848	6.93857e-05	0.000371285	0.0036528	0.552495	7.73039e-05	0.000484105	0.00473289	-0.0354239	0.779241	0.939439	1
CCNI	ENSG00000118816	0.406588	0.00483694	0.0154152	0.151659	0.0138303	0.910636	0.944712	1	-0.247195	0.0235745	0.24093	1
CCNJ	ENSG00000107443	0.56115	3.33834e-06	2.44218e-05	0.000240269	0.652569	0.0748801	0.154931	1	-0.016969	0.887991	0.971262	1
CCNJL	ENSG00000135083	0.140094	0.474046	0.618073	1	1.93354	9.84792e-11	1.96823e-09	1.92425e-08	0.114508	0.470079	0.804177	1
CCNK	ENSG00000090061	0.182372	0.294999	0.441892	1	0.514227	0.0175264	0.049096	0.48202	0.039242	0.807267	0.949194	1
CCNL1	ENSG00000163660	0.319036	0.0176667	0.046318	0.45569	0.740914	9.34834e-09	1.36332e-07	1.33286e-06	0.0386138	0.739382	0.926991	1
CCNL2	ENSG00000221978	0.26	0.0489519	0.108452	1	0.0967091	0.615923	0.733233	1	0.410504	0.00245097	0.0703726	0.728286
CCNO	ENSG00000152669	-2.02257	0.000133065	0.000663264	0.00652537	-3.37288	5.11851e-05	0.000336923	0.00329396	0.134605	0.24859	0.64554	1
CCNT2	ENSG00000082258	0.626451	2.71345e-08	2.89285e-07	2.84607e-06	0.384275	0.0702068	0.147246	1	-0.0535504	0.628423	0.882957	1
CCNY	ENSG00000108100	-0.0625459	0.603111	0.728241	1	0.244169	0.0269926	0.0694226	0.682342	-0.0296015	0.757837	0.933954	1
CCNYL1	ENSG00000163249	0.305365	0.0435102	0.0986419	0.970467	0.33929	0.321826	0.465089	1	-0.0403093	0.788718	0.941845	1
CCP110	ENSG00000103540	0.507417	2.09684e-06	1.60626e-05	0.000158029	0.266007	0.27072	0.4109	1	-0.136854	0.299685	0.685259	1
CCPG1	ENSG00000260916	-0.0494261	0.731494	0.824107	1	-2.12381	1.69274e-38	3.55676e-36	3.4773e-35	-0.191609	0.121926	0.482166	1
CCS	ENSG00000173992	-0.365989	0.0197912	0.0510738	0.502478	0.18641	0.264894	0.403866	1	0.257275	0.0993489	0.447297	1
CCSAP	ENSG00000154429	0.203587	0.189899	0.319161	1	1.20941	0.00516334	0.0178239	0.174257	-0.123273	0.258584	0.653259	1
CCSER1	ENSG00000184305	0.0925888	0.631461	0.749284	1	0.227254	0.586958	0.709441	1	-0.279704	0.0187543	0.215753	1
CCSER2	ENSG00000107771	0.619962	2.44429e-13	5.47692e-12	5.38835e-11	-0.0655027	0.771705	0.8533	1	-0.232109	0.0557593	0.34877	1
CCT3	ENSG00000163468	-0.243967	0.00735862	0.0222647	0.219047	0.219247	0.0151642	0.043452	0.426111	-0.0460551	0.628399	0.882957	1
CCT4	ENSG00000115484	-0.00775182	0.934077	0.960293	1	0.494862	1.99537e-06	1.88281e-05	0.000184075	-0.104806	0.230213	0.629202	1
CCT5	ENSG00000150753	-0.274683	0.00822571	0.0244507	0.240553	0.233168	0.171775	0.29195	1	-0.101753	0.314853	0.697334	1
CCT6B	ENSG00000132141	0.652467	0.0421708	0.0959563	0.944045	-1.40631	0.000679227	0.00317339	0.0310249	0.015274	0.929163	0.983494	1
CCT7	ENSG00000135624	-0.272617	0.000555149	0.00235899	0.0232084	0.447975	4.64045e-05	0.00030915	0.00302243	-0.016423	0.860385	0.964148	1
CCZ1	ENSG00000122674	-0.0253768	0.789657	0.866821	1	-0.404953	0.0392964	0.0933815	0.919657	-0.099942	0.358896	0.736409	1
CCZ1B	ENSG00000146574	0.273586	0.0308395	0.0739212	0.727258	-0.437288	0.00793641	0.0255157	0.249607	-0.0908756	0.469404	0.803767	1
CD101	ENSG00000134256	0.309043	0.268413	0.412856	1	2.13085	5.77794e-08	7.3345e-07	7.17063e-06	0.192267	0.264502	0.658341	1
CD109	ENSG00000156535	-0.168449	0.567882	0.698951	1	-0.925204	0.0191223	0.0526398	0.516864	0.168715	0.246079	0.642315	1
CD151	ENSG00000177697	-0.839275	2.92889e-17	1.0256e-15	1.00902e-14	-0.330648	0.384618	0.528751	1	0.317313	0.0261902	0.254039	1
CD163	ENSG00000177575	-0.318483	0.397953	0.547775	NA	-2.57517	0.0284317	0.0723038	0.710959	-0.0372892	0.622423	NA	NA
CD164	ENSG00000135535	-0.918626	1.21484e-10	1.90393e-09	1.87314e-08	-1.53738	0.0316277	0.0785601	0.77322	-0.00943373	0.932273	0.984542	1
CD164L2	ENSG00000174950	-0.769168	0.0876782	0.174088	1	-4.08345	3.357e-05	0.00023221	0.00227022	-0.0202353	0.622146	NA	NA
CD177	ENSG00000204936	1.74221	2.21313e-05	0.000133972	0.00131806	2.05551	0.0219849	0.0589254	0.578809	0.0863379	0.433692	NA	NA
CD200	ENSG00000091972	0.366543	0.0020357	0.0073371	0.0721844	-0.982362	0.082638	0.166833	1	-0.364067	0.00035516	0.0213831	0.221759
CD200R1	ENSG00000163606	-0.0500459	0.901319	0.941421	NA	-2.75613	0.0157767	0.0450051	NA	-0.0237997	0.485396	NA	NA
CD24	ENSG00000272398	1.03068	2.43962e-19	1.05788e-17	1.04078e-16	-1.2729	0.0107642	0.0328417	0.321633	-0.221063	0.0353002	0.287595	1
CD248	ENSG00000174807	0.331089	0.183162	0.310615	1	-1.7101	0.00142535	0.00593984	0.0580713	0.200296	0.149604	0.528605	1
CD276	ENSG00000103855	-0.508804	0.000274329	0.00126668	0.0124619	-0.0583719	0.78711	0.864047	1	0.266368	0.045345	0.319613	1
CD2BP2	ENSG00000169217	-0.225998	0.00686211	0.0209061	0.20568	0.377431	0.0348143	0.0848648	0.835426	0.0146926	0.893331	0.974161	1
CD302	ENSG00000241399	-0.207564	0.565942	0.697345	1	-3.3355	0.000326667	0.00168547	0.0164782	0.00773932	0.949995	NA	1
CD320	ENSG00000167775	-0.981639	4.32438e-12	8.12362e-11	7.99224e-10	0.0723533	0.845645	0.903336	1	0.157945	0.301251	0.6862	1
CD34	ENSG00000174059	2.78032	3.62128e-15	1.00021e-13	9.84038e-13	0.907443	0.189263	0.313869	1	0.0444463	0.618711	NA	NA
CD36	ENSG00000135218	2.7821	9.00908e-22	4.92791e-20	4.84822e-19	-2.03044	0.000195675	0.0010918	0.0106741	-0.0240495	0.860809	0.964148	1
CD3EAP	ENSG00000117877	-0.551108	0.0399784	0.0917503	0.902665	0.106887	0.813932	0.883052	1	0.0610004	0.721473	0.921519	1
CD4	ENSG00000010610	0.718626	0.123236	0.227599	1	-2.17466	0.00333991	0.0123518	0.120758	0.0397509	0.654703	NA	NA
CD44	ENSG00000026508	-1.77071	5.95235e-23	3.66288e-21	3.60365e-20	-2.45652	1.84802e-36	3.43151e-34	3.35484e-33	0.220063	0.199253	0.595233	1
CD46	ENSG00000117335	0.395912	0.000651058	0.00271147	0.0266762	-0.416898	0.36104	0.504634	1	0.00662312	0.954575	0.988753	1
CD47	ENSG00000196776	0.812145	1.57441e-08	1.7452e-07	1.71698e-06	-0.159429	0.536135	0.667061	1	-0.175135	0.0950076	0.438685	1
CD55	ENSG00000196352	1.33048	9.627e-05	0.000495044	0.00487038	-2.98647	9.19339e-05	0.000562919	0.00550342	-0.256747	0.140345	0.513684	1
CD58	ENSG00000116815	-0.41216	0.0435323	0.0986787	0.970829	0.233034	0.660485	0.769033	1	-0.0397134	0.819943	0.951231	1
CD59	ENSG00000085063	-0.678463	1.98286e-09	2.54909e-08	2.50787e-07	-1.67576	0.000998382	0.00440419	0.0430579	-0.197358	0.0687971	0.386457	1
CD63	ENSG00000135404	-0.52318	0.000301615	0.00137447	0.0135224	-1.30802	6.34954e-08	7.99652e-07	7.81786e-06	0.0958525	0.389241	0.757692	1
CD74	ENSG00000019582	-1.78268	1.36681e-08	1.53438e-07	1.50957e-06	-0.394779	0.585549	0.708434	1	0.00834645	0.92033	NA	NA
CD81	ENSG00000110651	-0.306296	0.0248063	0.0614032	0.604102	-0.251792	0.453723	0.595162	1	0.148054	0.177191	0.569515	1
CD82	ENSG00000085117	0.206087	0.253662	0.395952	1	-0.00646569	0.988436	0.992101	1	0.343847	0.0436187	0.314191	1
CD83	ENSG00000112149	-0.403447	0.0457699	0.102915	1	-1.81988	0.0289829	0.073325	0.721094	0.0257794	0.869786	0.966138	1
CD8A	ENSG00000153563	0.304942	0.504859	0.646198	1	-1.66674	0.0163255	0.0462402	0.453842	0.0416269	0.770903	0.938815	1
CD9	ENSG00000010278	1.23216	4.18532e-10	6.04434e-09	5.94659e-08	-0.922565	1.19464e-07	1.4333e-06	1.40127e-05	0.428136	0.011989	0.17562	1
CD99	ENSG00000002586	0.42568	0.00107836	0.00422835	0.0415997	-0.463183	0.000506072	0.00246011	0.0240514	0.254484	0.028081	0.261789	1
CDAN1	ENSG00000140326	-0.00616419	0.967382	0.980682	1	0.835554	7.90992e-05	0.000494378	0.00483332	0.280712	0.0520694	0.33793	1
CDC14A	ENSG00000079335	0.456198	0.0182491	0.0475784	0.468089	0.473621	0.51242	0.647069	1	0.179943	0.232083	0.630802	1
CDC14B	ENSG00000081377	-0.320558	0.00395568	0.0130079	0.127975	0.397662	0.18097	0.303593	1	-0.0482419	0.707228	0.914792	1
CDC20	ENSG00000117399	0.242723	0.0809989	0.163502	1	4.02236	5.16603e-08	6.65293e-07	6.50429e-06	0.138576	0.271007	0.664216	1
CDC20B	ENSG00000164287	-2.34418	1.19791e-05	7.7296e-05	0.00076046	-3.95296	1.26837e-05	9.81806e-05	0.00095987	0.0319597	0.762097	0.934711	1
CDC25A	ENSG00000164045	0.193797	0.359245	0.510013	1	2.21958	2.53525e-27	2.27446e-25	2.22364e-24	0.0156495	0.888229	0.971262	1
CDC25B	ENSG00000101224	0.0816942	0.637213	0.753443	1	2.48641	2.48696e-50	1.13469e-47	1.10934e-46	0.393828	0.00110301	0.0414464	0.42983
CDC25C	ENSG00000158402	0.0205319	0.929144	0.957847	1	3.94993	3.19935e-11	6.87624e-10	6.72261e-09	0.0999927	0.514369	0.825014	1
CDC27	ENSG00000004897	0.0978551	0.346241	0.496265	1	0.214045	0.066235	0.140607	1	-0.24443	0.0318456	0.27804	1
CDC34	ENSG00000099804	-0.214373	0.09173	0.18042	1	0.847686	3.48552e-06	3.11648e-05	0.000304685	0.1169	0.388446	0.756736	1
CDC37	ENSG00000105401	-0.553679	4.5216e-10	6.4686e-09	6.36399e-08	-0.0459878	0.664973	0.772568	1	0.249524	0.0812151	0.411972	1
CDC37L1	ENSG00000106993	0.22666	0.157263	0.27647	1	-0.605664	0.000392524	0.00196681	0.0192287	-0.224679	0.0649358	0.374938	1
CDC42	ENSG00000070831	-0.110986	0.176927	0.302276	1	-0.428122	5.51272e-05	0.000359905	0.00351864	-0.263466	0.00636774	0.123971	1
CDC42BPA	ENSG00000143776	0.709683	1.77835e-15	5.08822e-14	5.00593e-13	-0.848025	0.00308961	0.0115708	0.113123	-0.253537	0.0505021	0.333459	1
CDC42EP1	ENSG00000128283	-2.72378	8.37935e-36	1.36168e-33	1.33966e-32	-0.14855	0.691359	0.793639	1	0.131129	0.441023	0.790017	1
CDC42EP2	ENSG00000149798	0.397402	0.282024	0.427773	1	-0.186573	0.855366	0.909739	1	0.339734	0.0500144	0.332245	1
CDC42EP4	ENSG00000179604	0.536642	2.51633e-05	0.000149888	0.00147464	0.18245	0.686907	0.790118	1	0.207053	0.0778779	0.403063	1
CDC42EP5	ENSG00000167617	-0.863987	0.00125407	0.00481768	0.0473977	-1.58579	7.65644e-05	0.000481213	0.00470462	0.0547498	0.699914	0.911512	1
CDC42SE2	ENSG00000158985	0.250367	0.0247981	0.0613918	0.60399	0.00462165	0.980809	0.987029	1	-0.118607	0.285773	0.674825	1
CDC45	ENSG00000093009	-0.0387715	0.87742	0.925935	1	2.63849	3.04431e-18	1.38275e-16	1.35186e-15	0.0722138	0.632562	0.884112	1
CDC6	ENSG00000094804	-0.503374	0.01714	0.0451054	0.44376	1.86815	2.54498e-10	4.84396e-09	4.73574e-08	-0.0157931	0.895162	0.974952	1
CDC7	ENSG00000097046	0.67423	0.000266515	0.00123435	0.0121438	1.58235	0.00361124	0.0132114	0.129163	-0.00918193	0.940405	0.9864	1
CDCA2	ENSG00000184661	0.262048	0.0868269	0.172848	1	3.43778	5.37747e-08	6.89188e-07	6.73789e-06	0.0518272	0.668135	0.898465	1
CDCA3	ENSG00000111665	0.133114	0.548176	0.683556	1	3.72624	1.4955e-18	6.98295e-17	6.82694e-16	0.215921	0.150437	0.529538	1
CDCA4	ENSG00000170779	-0.214284	0.237576	0.377245	1	2.17534	5.2144e-33	7.11698e-31	6.95797e-30	0.155735	0.272856	0.664216	1
CDCA5	ENSG00000146670	0.149865	0.427671	0.576403	1	3.3363	1.05075e-24	7.62699e-23	7.45659e-22	0.167237	0.185651	0.580609	1
CDCA7	ENSG00000144354	0.852564	5.18789e-06	3.64546e-05	0.000358651	2.77427	9.61143e-18	4.15948e-16	4.06655e-15	0.16791	0.145195	0.520382	1
CDCA8	ENSG00000134690	0.116028	0.496062	0.638012	1	4.08763	4.50545e-16	1.69288e-14	1.65506e-13	0.170119	0.185316	0.58046	1
CDCP1	ENSG00000163814	-1.76446	5.80225e-09	6.91725e-08	6.80538e-07	-0.361361	0.726147	0.819726	1	-0.0898974	0.426314	NA	NA
CDH10	ENSG00000040731	0.508306	0.00249086	0.00872584	0.0858472	0.251464	0.485576	0.623864	1	-0.157617	0.244302	0.640783	1
CDH11	ENSG00000140937	-0.370971	0.0356313	0.0835056	0.821551	-2.74713	1.31545e-33	1.94959e-31	1.90603e-30	-0.310449	0.00726774	0.131891	1
CDH12	ENSG00000154162	1.34074	1.42065e-11	2.52979e-10	2.48888e-09	2.2254	1.80007e-17	7.46631e-16	7.2995e-15	-0.59075	4.02467e-05	0.00433112	0.0449169
CDH13	ENSG00000140945	0.468238	0.0365202	0.0852308	0.838524	-1.60582	0.013382	0.039261	0.384828	-0.51431	0.000501248	0.0263388	0.273153
CDH15	ENSG00000129910	-1.10399	NA	NA	NA	-4.28049	0.000244411	0.00131947	0.0128999	0.107008	0.0377198	NA	NA
CDH17	ENSG00000079112	5.78222	2.69392e-15	7.55289e-14	7.43075e-13	NA	NA	NA	NA	NA	NA	NA	NA
CDH18	ENSG00000145526	-0.230863	0.295884	0.442939	1	-4.59201	4.44521e-58	3.54928e-55	3.46998e-54	-0.695076	3.1773e-07	9.44002e-05	0.000979
CDH19	ENSG00000071991	-2.28251	6.28147e-06	4.34639e-05	0.00042761	-0.79964	0.426308	0.569207	NA	0.0530723	0.245677	NA	NA
CDH20	ENSG00000101542	0.255224	0.103414	0.198435	1	0.54212	0.0399374	0.094539	0.931169	0.193614	0.108475	0.461181	1
CDH22	ENSG00000149654	0.179469	0.658177	0.769852	1	-2.60754	0.000179126	0.00101076	0.0098818	-0.0798661	0.612666	0.876982	1
CDH23	ENSG00000107736	1.88053	1.16739e-18	4.69706e-17	4.6211e-16	2.32293	9.47941e-06	7.59923e-05	0.000742944	0.418929	0.000965644	0.038816	0.402551
CDH24	ENSG00000139880	-0.0803771	0.571898	0.702357	1	1.06215	1.01261e-09	1.7276e-08	1.689e-07	0.231246	0.103797	0.45422	1
CDH26	ENSG00000124215	0.243248	0.626948	0.746088	1	-1.10935	0.264342	0.40314	1	0.253738	0.0296652	NA	1
CDH3	ENSG00000062038	-1.68842	2.23848e-14	5.60055e-13	5.50998e-12	-1.3815	0.0518095	0.115935	1	0.338374	0.0498173	0.331962	1
CDH4	ENSG00000179242	1.26438	7.02779e-11	1.14762e-09	1.12906e-08	0.93868	0.252894	0.390605	1	0.387735	0.00282289	0.0757966	0.78299
CDH6	ENSG00000113361	-2.07191	2.61931e-52	8.27208e-50	8.1383e-49	-3.70909	4.13331e-12	1.01234e-10	9.89726e-10	-0.316779	0.0188752	0.216486	1
CDH7	ENSG00000081138	0.692168	3.64515e-05	0.000210107	0.00206709	-1.6305	0.00158564	0.00652102	0.0637532	-0.553232	1.06546e-05	0.00142205	0.0147477
CDH8	ENSG00000150394	-0.0962863	0.561462	0.693715	1	-3.11484	1.06622e-22	6.83794e-21	6.68517e-20	-0.439871	0.000592395	0.0286087	0.296694
CDH9	ENSG00000113100	0.382099	0.242464	0.382762	1	-4.35008	2.79298e-05	0.00019735	0.00192941	-0.39331	0.0218477	0.233887	1
CDHR2	ENSG00000074276	0.507322	0.314203	0.462178	1	-2.37026	0.00640035	0.0212445	0.207785	-0.109883	0.381766	NA	1
CDHR3	ENSG00000128536	1.04772	1.67497e-05	0.000104455	0.00102766	-1.61711	0.058876	0.128126	1	0.147844	0.358738	0.736389	1
CDHR4	ENSG00000187492	-0.319988	0.345229	NA	NA	-3.54686	3.43953e-05	0.000237363	0.0023206	-0.0273342	0.725894	NA	NA
CDIP1	ENSG00000089486	-0.0993713	0.385609	0.535673	1	0.812767	0.0044917	0.0158585	0.155042	-0.00409806	0.972698	0.993628	1
CDIPT	ENSG00000103502	-0.349406	0.00294864	0.0100806	0.0991753	-0.250787	0.257697	0.395955	1	0.0664105	0.637004	0.886525	1
CDK1	ENSG00000170312	0.177268	0.268398	0.412856	1	3.17055	1.21927e-06	1.19671e-05	0.000116998	0.0545275	0.641816	0.888937	1
CDK10	ENSG00000185324	0.767811	6.36333e-05	0.000345027	0.00339448	0.489147	0.00166364	0.00679105	0.0663933	0.311539	0.0457378	0.320605	1
CDK12	ENSG00000167258	0.0734573	0.505003	0.646235	1	0.3723	0.0338273	0.0829269	0.81638	-0.0175377	0.865576	0.964676	1
CDK13	ENSG00000065883	0.39693	2.16409e-06	1.64498e-05	0.000161838	-0.0919507	0.652392	0.763339	1	0.0334201	0.729556	0.923501	1
CDK14	ENSG00000058091	0.114002	0.401066	0.550791	1	-1.3798	3.00883e-05	0.000211014	0.002063	-0.129504	0.201842	0.59878	1
CDK15	ENSG00000138395	-1.54845	0.00216025	0.00771806	0.0759324	-0.695635	0.498261	0.63453	1	-0.0408049	0.659728	NA	NA
CDK17	ENSG00000059758	0.467562	0.000165787	0.000806434	0.00793393	0.476516	0.0865776	0.172669	1	-0.199416	0.0609325	0.365088	1
CDK18	ENSG00000117266	0.167195	0.300105	0.44698	1	4.2726	7.6484e-33	1.0094e-30	9.86847e-30	0.496106	0.00278898	0.0752743	0.779113
CDK19	ENSG00000155111	0.348643	0.000244915	0.00114508	0.0112656	1.06874	4.4422e-05	0.000298056	0.00291397	-0.0210935	0.848677	0.960793	1
CDK2	ENSG00000123374	0.060824	0.581958	0.710335	1	1.79904	8.47078e-33	1.10877e-30	1.084e-29	0.0900835	0.442268	0.790727	1
CDK20	ENSG00000156345	-0.0244402	0.859881	0.9151	1	-1.32484	2.68093e-06	2.46896e-05	0.000241379	0.165594	0.222237	0.621941	1
CDK2AP1	ENSG00000111328	-0.622959	7.07931e-06	4.80509e-05	0.000472738	0.164328	0.278972	0.419562	1	0.106647	0.39015	0.758238	1
CDK2AP2	ENSG00000167797	-0.690954	1.47437e-06	1.16131e-05	0.000114253	-0.43063	0.231423	0.365032	1	0.19658	0.210131	0.609311	1
CDK4	ENSG00000135446	-0.330731	0.00252097	0.00881656	0.0867398	1.19491	7.7732e-06	6.42043e-05	0.000627699	0.0767552	0.462771	0.801879	1
CDK5	ENSG00000164885	-0.318179	0.0204922	0.0525346	0.51685	-0.112898	0.739008	0.829144	1	-0.0438218	0.759426	0.933954	1
CDK5R1	ENSG00000176749	0.698322	2.16186e-06	1.64403e-05	0.000161744	0.260551	0.670085	0.776361	1	0.041614	0.670846	0.899309	1
CDK5R2	ENSG00000171450	0.100277	0.793127	0.869034	1	-1.23266	0.0329382	0.0810963	0.798383	-0.28397	0.10404	0.454246	1
CDK5RAP2	ENSG00000136861	0.269927	0.00185347	0.00676482	0.0665542	0.623617	0.101776	0.195297	1	0.147106	0.17183	0.560612	1
CDK5RAP3	ENSG00000108465	0.0882934	0.36472	0.515424	1	0.242339	0.144139	0.255553	1	0.238336	0.0432958	0.312916	1
CDK6	ENSG00000105810	-0.721681	2.74851e-06	2.05286e-05	0.000201966	-1.4614	0.000828286	0.00375231	0.0366848	0.0738477	0.559732	0.84989	1
CDK7	ENSG00000134058	-0.216862	0.172652	0.297187	1	-0.695506	0.000247946	0.00133494	0.0130512	-0.203636	0.17854	0.571854	1
CDK8	ENSG00000132964	0.426037	6.34522e-05	0.00034449	0.00338919	0.239283	0.519655	0.652901	1	-0.206064	0.0617053	0.366775	1
CDKAL1	ENSG00000145996	0.356547	0.00202103	0.0072905	0.071726	0.0641483	0.732963	0.824717	1	-0.0871586	0.487963	0.81257	1
CDKL1	ENSG00000100490	0.456486	0.241946	0.382227	1	-1.83347	0.000255229	0.0013677	0.0133714	-0.0168506	0.91345	0.979324	1
CDKL2	ENSG00000138769	0.536192	0.000161929	0.000790194	0.00777415	-0.732047	0.000350116	0.00178569	0.0174579	-0.417849	0.00088217	0.0365352	0.378897
CDKL3	ENSG00000006837	0.900544	0.000594878	0.00250304	0.0246256	-1.14411	0.0285829	0.0726007	0.713874	-0.134849	0.441421	0.790087	1
CDKL5	ENSG00000008086	0.926211	1.22842e-11	2.20614e-10	2.17046e-09	0.367853	0.319099	0.462237	1	-0.319357	0.00788595	0.138007	1
CDKN1A	ENSG00000124762	-1.06329	0.000324849	0.00146677	0.0144305	-1.25027	0.0476898	0.108763	1	0.00965854	0.936717	0.985536	1
CDKN1B	ENSG00000111276	0.614115	3.26062e-10	4.79581e-09	4.71825e-08	0.747869	0.0190615	0.052545	0.515936	0.0772918	0.446212	0.791875	1
CDKN1C	ENSG00000129757	-0.54958	0.166685	0.289237	1	-2.35074	1.75071e-07	2.03473e-06	1.98927e-05	-0.169632	0.312242	0.695979	1
CDKN2A	ENSG00000147889	-0.685759	0.13357	0.242562	1	-2.03828	0.0288815	0.0731613	0.719375	0.0411614	0.669912	NA	NA
CDKN2AIP	ENSG00000168564	0.293098	0.0534873	0.116496	1	0.300547	0.266263	0.405582	1	-0.0287653	0.815221	0.951091	1
CDKN2B	ENSG00000147883	-0.29632	0.357411	0.508012	1	-3.45642	0.000266131	0.00141756	0.0138589	0.0447148	0.794634	0.944043	1
CDKN2C	ENSG00000123080	0.645941	0.00525158	0.016582	0.163138	3.81773	2.73694e-06	2.51185e-05	0.000245573	0.117248	0.4141	0.772735	1
CDKN2D	ENSG00000129355	0.403667	0.0186108	0.0484084	0.476255	-0.954612	0.0452525	0.104597	1	-0.213295	0.101155	0.450286	1
CDKN3	ENSG00000100526	-0.32351	0.091917	0.180682	1	2.97124	4.42708e-12	1.07933e-10	1.05522e-09	0.0210628	0.882487	0.969611	1
CDNF	ENSG00000185267	0.551962	0.272215	0.417082	1	-2.03719	0.00720885	0.0234771	0.229666	0.0599895	0.510182	NA	NA
CDO1	ENSG00000129596	-0.617012	6.80417e-09	8.01465e-08	7.88504e-07	-1.30188	0.000229753	0.00125691	0.0122883	0.092051	0.378703	0.750856	1
CDON	ENSG00000064309	0.625271	7.19473e-06	4.87947e-05	0.000480056	2.2126	1.04262e-63	1.10997e-60	1.08517e-59	0.259106	0.0105463	0.16249	1
CDR2	ENSG00000140743	-0.654507	5.99137e-06	4.15597e-05	0.000408876	-1.168	0.0109641	0.0333307	0.32642	0.0410258	0.774575	0.939439	1
CDRT4	ENSG00000239704	1.105	0.0304571	0.0731827	0.719992	0.573524	0.548909	0.67766	1	0.00733409	0.94352	0.986439	1
CDS1	ENSG00000163624	0.725248	0.00164145	0.00607287	0.0597466	-3.54327	4.55799e-07	4.88828e-06	4.77906e-05	-0.278072	0.0947907	0.438614	1
CDS2	ENSG00000101290	0.387812	0.000644726	0.00268711	0.0264365	-0.472996	0.00043328	0.00214544	0.0209751	-0.189373	0.0606174	0.364869	1
CDT1	ENSG00000167513	0.040202	0.827324	0.893403	1	3.05898	2.74149e-32	3.47451e-30	3.39688e-29	0.377644	0.0161934	0.201849	1
CDV3	ENSG00000091527	-0.582485	1.75142e-06	1.3616e-05	0.000133958	0.00486835	0.975271	0.98395	1	-0.0285947	0.76184	0.934711	1
CDX2	ENSG00000165556	3.50903	2.96904e-09	3.71696e-08	3.65685e-07	NA	NA	NA	NA	NA	NA	NA	NA
CDYL	ENSG00000153046	0.0772146	0.635068	0.752337	1	0.729781	2.16688e-05	0.000158221	0.00154686	0.0572523	0.629869	0.883622	1
CDYL2	ENSG00000166446	-0.117864	0.495646	0.637856	1	-0.547473	0.000355808	0.00180806	0.0176766	-0.124891	0.288761	0.677045	1
CEACAM1	ENSG00000079385	1.93091	0.000400533	0.00176657	0.01738	-0.631878	0.503755	NA	NA	0.00835712	0.780801	NA	NA
CEACAM21	ENSG00000007129	-1.11906	0.00760724	0.0228928	0.225226	-4.07715	0.000247844	0.00133485	0.0130502	-0.310173	0.0673665	0.38235	1
CEACAM5	ENSG00000105388	3.9914	7.46528e-11	1.21079e-09	1.19121e-08	NA	NA	NA	NA	NA	NA	NA	NA
CEACAM6	ENSG00000086548	4.11885	1.53193e-14	3.95701e-13	3.89302e-12	NA	NA	NA	NA	NA	NA	NA	NA
CEACAM7	ENSG00000007306	1.73264	0.000137385	0.000683574	0.00672519	NA	NA	NA	NA	NA	NA	NA	NA
CEBPB	ENSG00000172216	-1.64239	2.13838e-11	3.72448e-10	3.66425e-09	-0.232756	0.599477	0.719616	1	0.143127	0.409382	0.770453	1
CEBPD	ENSG00000221869	-1.16473	5.03918e-07	4.32987e-06	4.25984e-05	-2.1441	5.7602e-08	7.31779e-07	7.1543e-06	0.0946543	0.542067	0.840404	1
CEBPG	ENSG00000153879	0.559299	2.17154e-07	1.99053e-06	1.95834e-05	0.171324	0.779572	0.859499	1	0.00651072	0.946743	0.986731	1
CEBPZOS	ENSG00000218739	-1.67181	2.76913e-27	2.34089e-25	2.30303e-24	-0.746767	1.09047e-06	1.08009e-05	0.000105596	0.729093	2.48844e-07	7.55766e-05	0.000783785
CECR2	ENSG00000099954	1.19759	3.00717e-20	1.43812e-18	1.41486e-17	1.3683	0.0260077	0.0674544	0.662919	0.383888	0.00113383	0.0424551	0.440291
CEL	ENSG00000170835	-0.754794	0.0875389	0.173873	1	1.31522	0.0289575	0.0732843	0.720696	0.0261493	0.861863	0.964148	1
CELF1	ENSG00000149187	0.44756	7.3891e-06	5.00116e-05	0.000492029	0.302668	0.19455	0.320384	1	0.104966	0.240206	0.637384	1
CELF2	ENSG00000048740	0.0421135	0.727285	0.821466	1	0.920806	0.0203659	0.0553949	0.543982	-0.0968097	0.399605	0.76485	1
CELF3	ENSG00000159409	0.792681	3.66069e-06	2.64905e-05	0.000260621	0.284039	0.60659	0.725211	1	0.0767221	0.53062	0.83404	1
CELF4	ENSG00000101489	0.74478	0.0020563	0.00740181	0.0728211	-1.01466	0.137304	0.246527	1	-0.0565986	0.621691	0.880407	1
CELF5	ENSG00000161082	0.376172	0.0424549	0.0965372	0.94976	0.0981577	0.8746	0.921151	1	0.0273119	0.802369	0.946614	1
CELF6	ENSG00000140488	0.589146	0.0024083	0.0084622	0.0832535	-0.796311	0.120948	0.223777	1	-0.0714922	0.623282	0.880725	1
CELSR1	ENSG00000075275	0.712078	0.000140753	0.000698052	0.00686763	2.23606	3.66956e-30	3.98634e-28	3.89727e-27	0.484285	3.05152e-05	0.00349853	0.0362824
CELSR2	ENSG00000143126	1.0248	1.67056e-08	1.84567e-07	1.81582e-06	1.48678	0.00934672	0.0292089	0.285955	0.18082	0.184521	0.579108	1
CELSR3	ENSG00000008300	1.00053	2.78199e-07	2.50754e-06	2.46699e-05	0.386395	0.540682	0.670822	1	0.251154	0.0263541	0.254715	1
CEMIP	ENSG00000103888	-0.771855	0.00182863	0.00668143	0.0657338	0.230149	0.49061	0.627937	1	0.136982	0.352664	0.729854	1
CEMIP2	ENSG00000135048	0.551786	2.17403e-08	2.36445e-07	2.32621e-06	1.19355	4.17188e-05	0.000281933	0.00275634	-0.0968234	0.318514	0.700875	1
CENPA	ENSG00000115163	0.0276772	0.883893	0.930459	1	3.53609	1.14802e-07	1.3857e-06	1.35474e-05	0.152718	0.312567	0.695979	1
CENPBD1	ENSG00000177946	-0.414713	0.0570609	0.122825	1	-0.482011	0.0259709	0.0673809	0.662197	0.134237	0.43264	0.785134	1
CENPC	ENSG00000145241	0.576069	6.3695e-05	0.000345137	0.00339555	0.749013	4.80997e-06	4.13404e-05	0.000404167	-0.0907274	0.428659	0.78186	1
CENPE	ENSG00000138778	0.885288	1.93407e-05	0.000118842	0.0011692	3.68379	2.4168e-14	7.67274e-13	7.50131e-12	-0.133846	0.281029	0.67054	1
CENPF	ENSG00000117724	0.821088	2.34567e-08	2.53139e-07	2.49046e-06	3.58016	7.93881e-10	1.37649e-08	1.34574e-07	-0.0107106	0.922473	0.981659	1
CENPH	ENSG00000153044	0.785529	1.90986e-06	1.47382e-05	0.000144999	2.44044	1.08224e-10	2.1389e-09	2.09111e-08	0.110031	0.371462	0.746492	1
CENPI	ENSG00000102384	0.420092	0.0110374	0.0312967	0.307906	2.48292	4.32782e-13	1.18138e-11	1.15499e-10	-0.0281534	0.838761	0.957991	1
CENPJ	ENSG00000151849	0.738941	8.52532e-07	7.01903e-06	6.90552e-05	1.11363	0.00569869	0.0192965	0.188734	-0.108611	0.37875	0.750856	1
CENPK	ENSG00000123219	0.349055	0.107001	0.203983	1	1.71228	2.16917e-08	2.95811e-07	2.89202e-06	0.0782593	0.630837	0.883622	1
CENPL	ENSG00000120334	0.282752	0.113057	0.213055	1	1.51806	8.33223e-06	6.78518e-05	0.000663358	0.0405801	0.785748	0.940434	1
CENPM	ENSG00000100162	-0.279023	0.171414	0.295545	1	3.17927	2.8653e-17	1.17023e-15	1.14408e-14	0.154206	0.340023	0.719162	1
CENPN	ENSG00000166451	-0.197758	0.211603	0.346557	1	2.43322	3.83524e-11	8.14427e-10	7.96231e-09	0.0139899	0.91249	0.979287	1
CENPO	ENSG00000138092	0.0981769	0.498252	0.639943	1	2.26134	9.72193e-33	1.25201e-30	1.22404e-29	0.210225	0.0639403	0.372019	1
CENPP	ENSG00000188312	0.0959876	0.702488	0.802666	1	0.754285	0.0403351	0.0951419	0.937222	0.112066	0.490735	0.813213	1
CENPQ	ENSG00000031691	0.468566	0.0600343	0.12786	1	1.41691	1.87872e-06	1.78579e-05	0.000174589	-0.238237	0.165102	0.552106	1
CENPT	ENSG00000102901	-0.00137167	0.992746	0.995775	1	0.767412	5.80122e-06	4.88864e-05	0.000477941	0.373928	0.0082047	0.140518	1
CENPU	ENSG00000151725	0.14772	0.477321	0.620843	1	2.40146	5.88288e-12	1.41481e-10	1.3832e-09	-0.0114287	0.930794	0.983699	1
CENPV	ENSG00000166582	0.577065	2.99992e-06	2.21886e-05	0.000218297	2.11131	1.78038e-12	4.54168e-11	4.44021e-10	0.126022	0.35289	0.729854	1
CENPVL2	ENSG00000283093	0.726451	0.0322552	0.0766887	0.754485	-0.822615	0.461146	0.601539	1	0.00557661	0.910092	0.979287	1
CENPW	ENSG00000203760	-0.285442	0.184458	0.312178	1	1.82731	9.01004e-08	1.10763e-06	1.08288e-05	0.0109152	0.948536	0.98696	1
CENPX	ENSG00000169689	0.0896807	0.558198	0.691571	1	0.635307	0.0116436	0.0350361	0.343115	0.196996	0.231387	0.630151	1
CEP104	ENSG00000116198	0.0156059	0.919051	0.952572	1	-0.435018	0.0522758	0.116607	1	0.030767	0.800196	0.946124	1
CEP112	ENSG00000154240	0.701549	4.32216e-06	3.09034e-05	0.000304036	-0.102339	0.739321	0.829379	1	-0.0275061	0.859919	0.964148	1
CEP120	ENSG00000168944	0.302653	0.00589091	0.0183068	0.180107	-0.319937	0.218623	0.350435	1	-0.203472	0.0905901	0.431319	1
CEP126	ENSG00000110318	0.759367	0.000970435	0.00386281	0.0380035	-1.65226	0.0266378	0.0687204	0.675451	-0.0643394	0.689433	0.90739	1
CEP128	ENSG00000100629	0.989807	3.3794e-10	4.94444e-09	4.86448e-08	0.469733	0.333508	0.47731	1	0.14685	0.31472	0.697334	1
CEP131	ENSG00000141577	0.386282	0.00890575	0.0261562	0.257333	1.44094	7.84373e-10	1.36297e-08	1.33251e-07	0.324978	0.0255001	0.250367	1
CEP135	ENSG00000174799	0.686831	2.45259e-05	0.000146612	0.00144241	1.25043	6.15022e-14	1.85658e-12	1.8151e-11	-0.0119768	0.928577	0.983494	1
CEP152	ENSG00000103995	0.719782	1.78629e-05	0.000110737	0.00108946	2.36475	1.46638e-09	2.43163e-08	2.3773e-07	0.163018	0.198147	0.593981	1
CEP162	ENSG00000135315	0.837999	1.34516e-05	8.59035e-05	0.000845143	0.345749	0.287002	0.428411	1	-0.0403286	0.764199	0.935434	1
CEP164	ENSG00000110274	-0.070969	0.521031	0.659883	1	0.180418	0.15113	0.264975	1	0.283998	0.0263257	0.254715	1
CEP170	ENSG00000143702	0.582752	1.28033e-10	1.99722e-09	1.96492e-08	0.0479885	0.92485	0.954435	1	-0.233848	0.0319311	0.27804	1
CEP170B	ENSG00000099814	-0.229452	0.10977	0.208079	1	-0.0826014	0.799758	0.873379	1	0.390089	0.00347693	0.0865559	0.89439
CEP19	ENSG00000174007	0.119179	0.612238	0.735178	1	-0.97113	7.91782e-05	0.000494678	0.00483626	-0.209161	0.165089	0.552106	1
CEP192	ENSG00000101639	0.656578	7.7563e-12	1.4173e-10	1.39438e-09	0.634137	0.0525341	0.117053	1	-0.0087441	0.936062	0.985461	1
CEP290	ENSG00000198707	1.11262	5.46031e-13	1.16426e-11	1.14543e-10	-0.0296171	0.848587	0.90504	1	-0.180545	0.151685	0.531469	1
CEP295	ENSG00000166004	0.645468	4.37987e-07	3.82621e-06	3.76434e-05	0.677972	7.48274e-08	9.32074e-07	9.11249e-06	-0.13615	0.243258	0.640209	1
CEP295NL	ENSG00000178404	0.523919	0.289813	0.436272	1	1.88785	0.00212515	0.00839182	0.0820433	0.219148	0.0930617	0.436517	1
CEP350	ENSG00000135837	0.593934	3.07364e-09	3.83358e-08	3.77158e-07	-0.0952352	0.581335	0.705475	1	-0.0661593	0.551356	0.845153	1
CEP41	ENSG00000106477	-0.144744	0.239075	0.379077	1	-0.580596	0.0348351	0.0848751	0.835522	-0.0220727	0.853375	0.962631	1
CEP44	ENSG00000164118	0.415106	0.00484059	0.0154239	0.151745	0.0489577	0.782006	0.860934	1	-0.0460371	0.71855	0.920727	1
CEP55	ENSG00000138180	-0.268756	0.114785	0.215486	1	3.65162	9.34251e-11	1.8719e-09	1.83008e-08	0.0700026	0.593511	0.867735	1
CEP57	ENSG00000166037	0.499342	5.85258e-06	4.07151e-05	0.000400566	0.329043	0.00456561	0.0160839	0.157245	-0.091369	0.409966	0.770595	1
CEP57L1	ENSG00000183137	0.339119	0.0328047	0.077796	0.765379	0.629449	0.00310785	0.0116173	0.113578	-0.171495	0.215716	0.615747	1
CEP63	ENSG00000182923	0.184741	0.266498	0.410627	1	0.393258	0.0399977	0.0946118	0.931881	-0.0145032	0.912302	0.979287	1
CEP68	ENSG00000011523	0.0969087	0.3478	0.497775	1	0.789445	0.000741243	0.00341909	0.033427	0.039557	0.715815	0.919459	1
CEP70	ENSG00000114107	0.345487	0.050125	0.110612	1	0.746037	2.77338e-06	2.53945e-05	0.000248272	-0.174208	0.153109	0.534331	1
CEP72	ENSG00000112877	-0.0279468	0.905528	0.943815	1	2.17001	1.33601e-12	3.46342e-11	3.38604e-10	0.170275	0.30214	0.687234	1
CEP78	ENSG00000148019	0.281093	0.0378386	0.087652	0.862345	1.15653	2.45266e-11	5.38001e-10	5.25981e-09	0.0164915	0.886731	0.970663	1
CEP83	ENSG00000173588	0.54285	0.00398567	0.0130808	0.128693	-0.5519	0.436924	0.578812	1	-0.000775225	0.9951	0.998826	1
CEP85	ENSG00000130695	0.303985	0.0168502	0.0444576	0.437386	1.81804	1.74407e-19	8.9266e-18	8.72716e-17	0.0914328	0.451964	0.794672	1
CEP85L	ENSG00000111860	0.82118	4.0872e-11	6.90329e-10	6.79165e-09	-0.247856	0.437615	0.579459	1	-0.281599	0.0240466	0.24308	1
CEP89	ENSG00000121289	0.325928	0.00587223	0.0182592	0.179639	0.223888	0.13572	0.244231	1	0.0228779	0.83586	0.95732	1
CEP95	ENSG00000258890	0.359625	0.00187659	0.00683876	0.0672817	0.290035	0.068782	0.144829	1	0.128884	0.243377	0.640276	1
CEP97	ENSG00000182504	0.748584	1.75257e-15	5.02303e-14	4.9418e-13	0.589012	0.000355766	0.00180806	0.0176766	-0.143703	0.208676	0.608097	1
CEPT1	ENSG00000134255	0.397472	0.000415916	0.00182719	0.0179764	0.205305	0.399037	0.542502	1	-0.113155	0.407794	0.769472	1
CER1	ENSG00000147869	1.46521	0.000964242	0.00384274	0.0378059	-0.427673	0.676145	0.781455	NA	-0.0208408	0.589639	NA	NA
CERCAM	ENSG00000167123	-0.737918	4.97032e-08	5.10701e-07	5.02442e-06	0.555298	9.20866e-05	0.000563638	0.00551045	0.427509	0.00639781	0.12438	1
CERK	ENSG00000100422	-0.182619	0.0385478	0.0890164	0.875769	0.407548	3.7295e-05	0.000255497	0.00249789	0.0785685	0.442344	0.790727	1
CERKL	ENSG00000188452	0.929237	0.0581162	0.124584	1	-4.01389	4.868e-05	0.000322293	0.00315093	0.0555544	0.661701	NA	1
CERS2	ENSG00000143418	-0.761546	1.16327e-09	1.55269e-08	1.52758e-07	-0.940891	0.0422716	0.098776	0.973096	0.172405	0.13936	0.512092	1
CERS4	ENSG00000090661	-0.357464	0.000722252	0.00297405	0.0292596	0.185796	0.539241	0.669866	1	0.0428845	0.744409	0.929149	1
CERS5	ENSG00000139624	-0.478856	4.01253e-06	2.88992e-05	0.000284319	-0.1134	0.6206	0.737331	1	0.186217	0.0858383	0.420676	1
CERS6	ENSG00000172292	0.172459	0.0188899	0.0490505	0.482573	0.0150911	0.96403	0.977373	1	-0.208198	0.0431094	0.312201	1
CERT1	ENSG00000113163	-0.147166	0.26798	0.412304	1	-0.496723	0.00986939	0.0305257	0.2989	0.0422414	0.750631	0.930997	1
CES1	ENSG00000198848	0.890871	0.0141621	0.0384439	0.378222	-0.950276	0.169208	0.288522	1	0.0375297	0.475897	NA	NA
CES2	ENSG00000172831	-0.310269	0.00410001	0.0134035	0.131868	-0.559592	0.00553889	0.0188715	0.184538	0.180692	0.169671	0.55873	1
CES3	ENSG00000172828	-0.0937355	0.791544	0.867925	1	1.69991	0.000136789	0.000798968	0.00781117	0.0810529	0.523186	NA	1
CES4A	ENSG00000172824	0.992198	0.00245606	0.00861472	0.0847541	0.0773292	0.790081	0.866394	1	0.185889	0.279231	0.670032	1
CETN2	ENSG00000147400	-0.165745	0.197756	0.328889	1	-2.09565	0.0052986	0.0181752	0.177691	-0.148978	0.171745	0.560612	1
CFAP100	ENSG00000163885	0.255871	0.609694	0.733702	1	-3.07523	0.00164909	0.00674548	0.0659477	0.11293	0.272365	NA	NA
CFAP126	ENSG00000188931	-0.776908	0.124807	0.229997	1	-5.25315	1.6324e-08	2.27269e-07	2.22191e-06	0.120641	0.424015	0.77922	1
CFAP157	ENSG00000160401	0.388109	0.310598	0.45869	NA	-3.98763	2.37735e-05	0.000171549	0.00167716	0.0390273	0.726482	NA	NA
CFAP161	ENSG00000156206	-0.600985	0.226931	0.364558	1	-3.5522	0.000354254	0.00180162	0.0176136	-0.0519162	0.662233	NA	NA
CFAP206	ENSG00000272514	0.433833	0.255855	0.398595	1	-3.69978	4.73969e-05	0.000314712	0.0030768	-0.022342	0.898047	0.976003	1
CFAP221	ENSG00000163075	-0.343463	0.326089	0.474927	1	-3.40061	5.73178e-05	0.000372683	0.00364356	0.0606756	0.728371	0.923435	1
CFAP298	ENSG00000159079	0.122598	0.450325	0.596797	1	-0.834074	0.00523986	0.0180306	0.176278	0.0946893	0.473815	0.805555	1
CFAP299	ENSG00000197826	-0.954063	0.0439884	0.099524	0.979145	-3.62912	5.81278e-05	0.000377293	0.00368863	-0.0190663	0.780688	NA	NA
CFAP300	ENSG00000137691	0.167135	0.692515	0.794743	1	-2.35322	0.0043872	0.0155445	0.151972	-0.0750904	0.539219	NA	NA
CFAP36	ENSG00000163001	0.131771	0.321466	0.469643	1	-0.922388	5.32134e-05	0.000348693	0.00340903	-0.132774	0.270891	0.664203	1
CFAP43	ENSG00000197748	0.45326	0.169401	0.292947	1	-3.81955	2.20161e-05	0.000160317	0.00156735	0.136565	0.435309	0.786641	1
CFAP44	ENSG00000206530	0.574201	0.00197321	0.00713801	0.0702258	-1.61591	0.0508116	0.114187	1	0.111707	0.451247	0.794187	1
CFAP45	ENSG00000213085	-0.282953	0.581144	0.709858	1	-4.22193	4.44359e-06	3.8586e-05	0.000377239	0.139987	0.35211	0.729355	1
CFAP46	ENSG00000171811	-0.70219	0.0305647	0.0733887	0.722019	-2.91827	0.00159882	0.00657015	0.0642336	0.187888	0.278658	0.669671	1
CFAP47	ENSG00000165164	0.765306	0.0446623	0.100776	0.991465	-4.34418	2.76306e-06	2.53146e-05	0.00024749	0.0226827	0.896982	0.975418	1
CFAP52	ENSG00000166596	0.540565	0.26743	0.411685	1	-4.59148	9.90923e-07	9.88385e-06	9.66302e-05	0.231864	0.0950426	0.438685	1
CFAP53	ENSG00000172361	0.119154	0.728831	0.822546	1	-2.51982	0.00626098	0.020873	0.204152	0.171207	0.287401	0.675988	1
CFAP54	ENSG00000188596	0.56611	0.0108445	0.0308595	0.303604	-2.97541	0.000597909	0.00284332	0.027798	0.0286102	0.865357	0.964676	1
CFAP57	ENSG00000243710	0.485584	0.304222	0.451505	1	-3.96431	3.48194e-05	0.000240083	0.00234719	0.0292982	0.863082	0.964422	1
CFAP58	ENSG00000120051	0.563415	0.220016	0.356671	1	-2.38121	0.0117256	0.0352429	0.345139	0.0624058	0.673108	0.89987	1
CFAP61	ENSG00000089101	0.116143	0.783017	0.862689	1	-3.64935	5.19464e-05	0.000341231	0.00333607	-0.0853239	0.596057	0.86919	1
CFAP65	ENSG00000181378	-0.0597083	0.897006	0.938987	1	-3.22324	0.000411756	0.00205479	0.0200888	-0.0628463	0.657159	0.893789	1
CFAP69	ENSG00000105792	0.119028	0.723488	0.818785	1	-2.87939	0.000925365	0.00411964	0.040276	0.155839	0.371525	0.746492	1
CFAP70	ENSG00000156042	-0.314461	0.322847	0.471167	1	-3.10886	0.000774152	0.00354631	0.0346708	0.329411	0.0566464	0.351583	1
CFAP73	ENSG00000186710	-0.335909	0.277543	0.422857	NA	-0.758366	0.0484112	0.109942	1	-0.0159497	0.842163	NA	NA
CFAP74	ENSG00000142609	-0.802736	0.113258	0.213376	1	-3.55964	0.000256434	0.00137288	0.013422	0.165153	0.193071	0.5869	1
CFAP77	ENSG00000188523	0.00293979	0.995094	0.997	1	-4.03934	3.40174e-05	0.000234958	0.00229709	0.201087	0.110711	0.463283	1
CFAP97D2	ENSG00000283361	0.101972	0.701192	NA	NA	-2.13545	0.0278968	0.0712775	0.700661	0.0118176	0.798704	NA	NA
CFAP99	ENSG00000206113	0.422775	0.311535	0.459505	1	-3.96486	0.000137236	0.000800993	0.00783097	-0.0463031	0.620477	NA	NA
CFB	ENSG00000243649	-0.918173	0.0226	0.0569012	0.55981	-4.56643	2.44664e-10	4.66235e-09	4.55818e-08	-0.0250765	0.760311	NA	NA
CFC1	ENSG00000136698	5.82113	5.64369e-16	1.71131e-14	1.68363e-13	-0.122228	0.809328	0.879673	1	-0.546104	0.00163342	0.054316	0.563297
CFC1B	ENSG00000152093	1.26136	0.0117397	0.0329198	0.323874	NA	NA	NA	NA	NA	NA	NA	NA
CFD	ENSG00000197766	-1.74802	0.000248582	0.00115931	0.0114056	1.92632	0.0438039	0.10182	NA	-0.127709	0.185126	NA	NA
CFH	ENSG00000000971	-3.30006	1.76441e-16	5.75686e-15	5.66376e-14	-4.23244	4.99645e-08	6.44494e-07	6.30094e-06	0.00217568	0.982754	NA	NA
CFHR1	ENSG00000244414	-0.898593	0.0453597	0.10213	1	NA	NA	NA	NA	0.0355082	0.334387	NA	NA
CFI	ENSG00000205403	-1.03775	4.46828e-09	5.43138e-08	5.34354e-07	-5.53513	3.26736e-54	1.93246e-51	1.88929e-50	0.0900044	0.606339	0.8746	1
CFL1	ENSG00000172757	-0.223196	0.0181131	0.047268	0.465035	0.402158	0.103111	0.197409	1	-0.0417432	0.68495	0.904992	1
CFLAR	ENSG00000003402	-0.217887	0.170127	0.293809	1	-1.23107	1.87812e-06	1.78579e-05	0.000174589	-0.181273	0.29688	0.684325	1
CFTR	ENSG00000001626	3.33136	9.605e-13	1.98725e-11	1.95511e-10	-1.78429	0.131123	0.238235	NA	0.0279921	0.597601	NA	NA
CGB7	ENSG00000196337	-0.261014	0.589152	0.716764	1	3.7134	0.000207414	0.00114807	0.0112242	0.0278987	0.464244	NA	NA
CGGBP1	ENSG00000163320	0.189888	0.027451	0.0669009	0.65819	0.0100553	0.961794	0.976234	1	-0.127721	0.255282	0.652023	1
CGN	ENSG00000143375	-0.572523	0.00378215	0.0125283	0.123257	-0.00250355	0.995896	0.997246	1	0.391351	0.0184159	0.213296	1
CGNL1	ENSG00000128849	-2.27677	5.40103e-23	3.33588e-21	3.28194e-20	-2.98236	0.000313089	0.00162878	0.0159239	0.359074	0.0324183	0.279887	1
CGREF1	ENSG00000138028	0.225461	0.270034	0.414397	1	1.20041	0.0354298	0.0861024	0.847591	-0.0572835	0.723699	0.921612	1
CGRRF1	ENSG00000100532	-0.0687085	0.655785	0.767912	1	-0.758421	0.00311173	0.0116264	0.113666	-0.113127	0.468662	0.803302	1
CH25H	ENSG00000138135	-0.191075	0.682946	0.788263	1	-3.37687	0.00202343	0.00804784	0.0786803	0.0240243	0.637358	NA	NA
CHAC2	ENSG00000143942	-0.262398	0.334578	0.483566	1	0.891417	0.0407811	0.0959672	0.945475	-0.0173851	0.918549	0.980307	1
CHAF1A	ENSG00000167670	0.13797	0.421529	0.570525	1	2.44184	1.73616e-49	7.10889e-47	6.95006e-46	0.314793	0.00691492	0.128755	1
CHAF1B	ENSG00000159259	-0.0924536	0.676652	0.784353	1	1.54549	8.81522e-08	1.08535e-06	1.0611e-05	0.075749	0.564158	0.852035	1
CHCHD2	ENSG00000106153	1.59533	0.000520398	0.00222659	0.0219058	7.00641	2.08967e-13	6.01261e-12	5.87827e-11	0.0314153	0.431904	NA	NA
CHCHD5	ENSG00000125611	-0.562725	0.00495826	0.0157509	0.154961	-0.115671	0.727	0.820423	1	0.0853488	0.600696	0.870886	1
CHCHD7	ENSG00000170791	0.26163	0.133218	0.242013	1	1.02483	1.02212e-10	2.03519e-09	1.98971e-08	-0.139594	0.225291	0.624454	1
CHD1	ENSG00000153922	0.412781	0.000180772	0.000870972	0.00856886	0.701234	0.019538	0.0535443	0.525826	-0.074329	0.509394	0.821955	1
CHD1L	ENSG00000131778	0.115626	0.338799	0.488274	1	0.783404	4.12928e-08	5.40496e-07	5.2842e-06	0.0676597	0.574599	0.85772	1
CHD2	ENSG00000173575	0.50469	2.2551e-09	2.86388e-08	2.81757e-07	0.324577	0.0788515	0.161206	1	-0.0116794	0.913818	0.979324	1
CHD3	ENSG00000170004	0.325371	0.00176428	0.00647458	0.0636988	0.905226	0.00279077	0.0105882	0.103516	0.0847736	0.35902	0.736409	1
CHD4	ENSG00000111642	0.100087	0.30255	0.44966	1	0.311725	0.00856543	0.0271985	0.26612	0.114305	0.191125	0.585443	1
CHD5	ENSG00000116254	-0.50079	0.00856328	0.0253282	0.249186	-0.546682	0.0168803	0.0475856	0.467121	0.19454	0.0876018	0.423992	1
CHD6	ENSG00000124177	0.484012	1.16275e-08	1.3159e-07	1.29462e-06	0.273118	0.0926173	0.181495	1	0.0509034	0.564022	0.852035	1
[truncated: 9,697 more rows]

## Sheet: Supplementary Table S4
Supplementary Table S4. Commonly differentially expressed genes across 3 MAPT mutations (BY-FDR ≤ 0.05)
Gene Name*	GeneID	Full Gene Name**	Direction	MAPT IVS10+16 vs Isogenic Ctrl.				MAPT p.P301L vs Isogenic Ctrl.				MAPT p.R406W vs Isogenic Ctrl.
				LogFC	p-value	BH-FDR	BY-FDR	LogFC	p-value	BH-FDR	BY-FDR	LogFC	p-value	BH-FDR	BY-FDR
CELSR1	ENSG00000075275	Cadherin EGF LAG seven-pass G-type receptor 1	Up-regulated	0.712078	0.000140753	0.000698052	0.00686763	2.23606	3.66956e-30	3.98634e-28	3.89727e-27	0.484285	3.05152e-05	0.00349853	0.0362824
CHRDL1	ENSG00000101938	Chordin like 1	Up-regulated	1.27227	9.73799e-16	2.87976e-14	2.83319e-13	3.91202	7.13158e-21	4.02418e-19	3.93427e-18	0.472179	1.19582e-06	0.000255364	0.00264831
EFNB1	ENSG00000090776	Ephrin B1	Up-regulated	0.678187	3.4899e-12	6.6229e-11	6.51579e-10	2.49443	2.09203e-09	3.38133e-08	3.30578e-07	1.00976	1.53831e-16	3.50401e-13	3.63392e-12
NOTCH1	ENSG00000148400	Notch receptor 1	Up-regulated	1.07079	0.000500089	0.00214959	0.0211482	2.81	0.000175534	0.000994361	0.00972145	0.559114	6.12469e-06	0.000940519	0.00975388
CALB1	ENSG00000104327	Calbindin 1	Down-regulated	-1.59641	1.47381e-06	1.16131e-05	0.000114253	-1.86202	1.01375e-06	1.00926e-05	9.86709e-05	-1.01984	2.08476e-11	2.37437e-08	2.4624e-07
FOSL2	ENSG00000075426	FOS like 2, AP-1 transcription factor subunit	Down-regulated	-1.73254	2.04261e-27	1.76233e-25	1.73383e-24	-1.48976	1.27124e-08	1.80288e-07	1.7626e-06	-0.594179	3.48092e-07	9.9112e-05	0.00102787
NRP2	ENSG00000118257	Neuropilin 2	Down-regulated	-0.613512	3.95415e-05	0.00022604	0.00222385	-0.713022	0.000197867	0.00110326	0.0107861	-0.466471	2.23946e-06	0.000415061	0.00430449
PLK2	ENSG00000145632	Polo like kinase 2	Down-regulated	-0.468844	0.000280921	0.00129307	0.0127216	-2.22393	1.22093e-31	1.46065e-29	1.42801e-28	-0.58232	8.54091e-09	5.83643e-06	6.05281e-05
PRICKLE2	ENSG00000163637	Prickle planar cell polarity protein 2	Down-regulated	-1.12817	1.6091e-25	1.18648e-23	1.16729e-22	-2.86451	1.54887e-08	2.16584e-07	2.11745e-06	-0.451256	3.14899e-05	0.00352764	0.0365842
SPP1	ENSG00000118785	Secreted phosphoprotein 1	Down-regulated	-2.92501	3.68952e-10	5.37469e-09	5.28777e-08	-2.40666	0.00016179	0.000926361	0.00905664	-0.599935	9.87367e-07	0.000217651	0.0022572
ST8SIA3	ENSG00000177511	ST8 alpha-N-acetyl-neuraminide alpha-2, 8-sialyltransferase 3	Down-regulated	-0.673936	0.000164158	0.00079944	0.00786512	-3.58262	1.14975e-11	2.65324e-10	2.59396e-09	-0.689579	1.61143e-06	0.000319181	0.00331014
* Only differentially expressed genes with adjusted BY-FDR ≤ 0.05 within iPSC-neurons
** Source: Ensembl website: https://useast.ensembl.org/index.html

## Sheet: Supplementary Table S5
Supplementary Table S5. Genes commonly differentially expressed in MAPT p.P301L & MAPT p.R406W neurons (64 genes, BY-FDR ≤ 0.05)
Gene Name*	GeneID	Direction	MAPT p.P301L vs Isogenic Ctrl.				MAPT p.R406W vs Isogenic Ctrl.
			LogFC	p-value	BH-FDR	BY-FDR	LogFC	p-value	BH-FDR	BY-FDR
CELSR1	ENSG00000075275.16	Up-regulated	2.23606	3.66956e-30	3.98634e-28	3.89727e-27	0.484285	3.05152e-05	0.00349853	0.0362824
EFNB1	ENSG00000090776.6	Up-regulated	2.49443	2.09203e-09	3.38133e-08	3.30578e-07	1.00976	1.53831e-16	3.50401e-13	3.63392e-12
LAMA1	ENSG00000101680.15	Up-regulated	1.37132	2.79076e-06	2.55391e-05	0.000249685	0.46956	2.0692e-05	0.00249596	0.025885
CHRDL1	ENSG00000101938.15	Up-regulated	3.91202	7.13158e-21	4.02418e-19	3.93427e-18	0.472179	1.19582e-06	0.000255364	0.00264831
CRYZ	ENSG00000116791.14	Up-regulated	5.43914	2.41937e-13	6.87454e-12	6.72095e-11	0.601757	3.08094e-05	0.00349853	0.0362824
NOTCH1	ENSG00000148400.12	Up-regulated	2.81	0.000175534	0.000994361	0.00972145	0.559114	6.12469e-06	0.000940519	0.00975388
OBSCN	ENSG00000154358.21	Up-regulated	1.80526	0.000235977	0.00128163	0.01253	0.673186	1.32858e-07	4.65581e-05	0.000482841
AGRN	ENSG00000188157.15	Up-regulated	1.19236	2.54311e-06	2.35289e-05	0.000230032	0.57269	2.08195e-05	0.00249596	0.025885
CNTN1	ENSG00000018236.15	Down-regulated	-1.86241	1.81723e-06	1.73457e-05	0.000169582	-0.61929	8.2242e-09	5.83643e-06	6.05281e-05
ACSL4	ENSG00000068366.20	Down-regulated	-1.47641	7.94135e-06	6.53015e-05	0.000638425	-0.522476	1.73932e-06	0.00033959	0.0035218
CLCN4	ENSG00000073464.12	Down-regulated	-1.17097	5.4747e-07	5.72157e-06	5.59373e-05	-0.608303	1.74752e-10	1.70595e-07	1.7692e-06
NSF	ENSG00000073969.18	Down-regulated	-0.725723	0.000254979	0.00136682	0.0133628	-0.463219	3.6767e-05	0.00404724	0.0419729
FOSL2	ENSG00000075426.12	Down-regulated	-1.48976	1.27124e-08	1.80288e-07	1.7626e-06	-0.594179	3.48092e-07	9.9112e-05	0.00102787
NRP1	ENSG00000099250.18	Down-regulated	-2.13564	3.04834e-05	0.000213223	0.0020846	-0.457638	3.28469e-05	0.00364975	0.0378506
GLRA2	ENSG00000101958.14	Down-regulated	-4.43569	1.15666e-08	1.65508e-07	1.6181e-06	-0.652529	2.10274e-08	1.21322e-05	0.000125819
FGF14	ENSG00000102466.15	Down-regulated	-2.89819	8.87486e-09	1.29902e-07	1.26999e-06	-0.86619	6.00206e-12	1.02538e-08	1.06339e-07
CALB1	ENSG00000104327.7	Down-regulated	-1.86202	1.01375e-06	1.00926e-05	9.86709e-05	-1.01984	2.08476e-11	2.37437e-08	2.4624e-07
STMN2	ENSG00000104435.13	Down-regulated	-1.4683	2.58966e-05	0.000184782	0.00180654	-0.498102	1.61239e-07	5.24679e-05	0.000544131
NCALD	ENSG00000104490.18	Down-regulated	-0.897952	6.32099e-06	5.2959e-05	0.000517758	-0.533064	6.49303e-08	2.86259e-05	0.000296872
VWA5A	ENSG00000110002.16	Down-regulated	-2.08099	1.38731e-48	5.27473e-46	5.15688e-45	-0.448016	1.87699e-05	0.00233208	0.0241854
OPRM1	ENSG00000112038.18	Down-regulated	-2.91902	3.16474e-06	2.85363e-05	0.000278987	-0.637905	6.26064e-06	0.000950713	0.0098596
ATP6V1A	ENSG00000114573.10	Down-regulated	-1.4665	2.92908e-27	2.6131e-25	2.55471e-24	-0.47078	2.37821e-06	0.000427065	0.00442898
RGS4	ENSG00000117152.13	Down-regulated	-3.57379	5.67931e-07	5.90833e-06	5.77632e-05	-0.667712	4.59185e-06	0.000747105	0.00774803
NRP2	ENSG00000118257.16	Down-regulated	-0.713022	0.000197867	0.00110326	0.0107861	-0.466471	2.23946e-06	0.000415061	0.00430449
SPP1	ENSG00000118785.14	Down-regulated	-2.40666	0.00016179	0.000926361	0.00905664	-0.599935	9.87367e-07	0.000217651	0.0022572
NAPB	ENSG00000125814.17	Down-regulated	-1.17052	1.99509e-07	2.29322e-06	2.24198e-05	-0.492794	4.46083e-06	0.000743489	0.00771053
BTBD3	ENSG00000132640.15	Down-regulated	-0.798478	8.59209e-15	2.87646e-13	2.81219e-12	-0.481115	1.55929e-05	0.00199166	0.020655
SYT4	ENSG00000132872.12	Down-regulated	-2.68232	6.08956e-22	3.6975e-20	3.61489e-19	-0.534948	3.68659e-07	0.000102826	0.00106638
SCN2A	ENSG00000136531.17	Down-regulated	-1.76284	2.43228e-05	0.000174807	0.00170901	-0.643853	9.19619e-08	3.6966e-05	0.000383365
GREB1L	ENSG00000141449.14	Down-regulated	-2.9985	0.000295011	0.00155019	0.0151556	-0.645102	6.05159e-06	0.000939853	0.00974697
ATP1B1	ENSG00000143153.13	Down-regulated	-1.29734	0.00074224	0.00342172	0.0334527	-0.459766	1.07171e-05	0.00142205	0.0147477
LHX9	ENSG00000143355.16	Down-regulated	-4.63041	6.32707e-12	1.51935e-10	1.48541e-09	-0.710673	8.02893e-06	0.00114304	0.0118541
ANK2	ENSG00000145362.20	Down-regulated	-1.59818	5.78056e-10	1.02681e-08	1.00386e-07	-0.429695	1.15423e-05	0.00151682	0.0157305
CDH18	ENSG00000145526.12	Down-regulated	-4.59201	4.44521e-58	3.54928e-55	3.46998e-54	-0.695076	3.1773e-07	9.44002e-05	0.000979
PLK2	ENSG00000145632.15	Down-regulated	-2.22393	1.22093e-31	1.46065e-29	1.42801e-28	-0.58232	8.54091e-09	5.83643e-06	6.05281e-05
INA	ENSG00000148798.11	Down-regulated	-1.65168	0.000809749	0.00368087	0.0359863	-0.488456	4.36363e-08	2.05647e-05	0.000213271
RAB3C	ENSG00000152932.8	Down-regulated	-3.51414	1.31853e-33	1.94959e-31	1.90603e-30	-0.654169	5.20409e-07	0.000129317	0.00134111
ZIC1	ENSG00000152977.10	Down-regulated	-2.68745	9.47374e-99	1.89108e-95	1.84883e-94	-0.712317	2.26454e-06	0.000415061	0.00430449
SCN3A	ENSG00000153253.18	Down-regulated	-1.81414	0.000342832	0.00175527	0.0171605	-0.477727	2.52538e-05	0.00297538	0.0308569
GPR26	ENSG00000154478.4	Down-regulated	-3.01451	1.79296e-06	1.71384e-05	0.000167555	-0.603038	1.29436e-06	0.000272154	0.00282244
CACNA2D3	ENSG00000157445.15	Down-regulated	-2.13284	0.000656507	0.00307984	0.0301102	-0.620271	3.4454e-07	9.9112e-05	0.00102787
VSNL1	ENSG00000163032.12	Down-regulated	-1.90474	0.000244552	0.00131979	0.012903	-0.623535	3.96123e-08	1.9335e-05	0.000200519
PRICKLE2	ENSG00000163637.13	Down-regulated	-2.86451	1.54887e-08	2.16584e-07	2.11745e-06	-0.451256	3.14899e-05	0.00352764	0.0365842
DIRAS2	ENSG00000165023.7	Down-regulated	-1.05578	0.000815468	0.00370475	0.0362198	-0.468305	4.19268e-05	0.00447667	0.0464264
PGM2L1	ENSG00000165434.8	Down-regulated	-1.7784	0.000697232	0.00324704	0.0317449	-0.557196	9.90958e-06	0.00136504	0.0141565
ALCAM	ENSG00000170017.12	Down-regulated	-3.52132	8.10605e-18	3.54645e-16	3.46722e-15	-0.795691	3.68497e-09	2.9625e-06	3.07233e-05
SEMA3E	ENSG00000170381.14	Down-regulated	-5.03032	4.03067e-10	7.38139e-09	7.21647e-08	-1.22104	1.04153e-18	3.55863e-15	3.69056e-14
SCG2	ENSG00000171951.5	Down-regulated	-1.85413	1.89e-05	0.000139664	0.00136544	-0.658102	1.07167e-10	1.12666e-07	1.16843e-06
NEGR1	ENSG00000172260.15	Down-regulated	-3.08866	4.6344e-12	1.12472e-10	1.09959e-09	-0.603768	7.48702e-07	0.000173432	0.00179862
RCAN2	ENSG00000172348.14	Down-regulated	-4.17617	1.50395e-18	7.00192e-17	6.84548e-16	-0.596512	9.16229e-07	0.00020528	0.00212891
LRRN3	ENSG00000173114.13	Down-regulated	-2.52347	0.000172305	0.000979229	0.00957351	-0.652044	4.78213e-07	0.000123316	0.00127888
ZCCHC12	ENSG00000174460.4	Down-regulated	-2.30923	1.61691e-06	1.55545e-05	0.00015207	-0.71064	1.05086e-11	1.5704e-08	1.62862e-07
PCSK1	ENSG00000175426.11	Down-regulated	-2.02354	1.805e-10	3.48117e-09	3.40339e-08	-0.502322	7.77458e-06	0.00111847	0.0115994
NAP1L5	ENSG00000177432.8	Down-regulated	-1.35015	1.33503e-16	5.13715e-15	5.02237e-14	-0.461249	4.38394e-05	0.0046446	0.0481679
ST8SIA3	ENSG00000177511.6	Down-regulated	-3.58262	1.14975e-11	2.65324e-10	2.59396e-09	-0.689579	1.61143e-06	0.000319181	0.00331014
ERBB4	ENSG00000178568.15	Down-regulated	-2.7691	1.20763e-05	9.41177e-05	0.000920149	-0.585044	1.49218e-05	0.00194226	0.0201426
PLCXD3	ENSG00000182836.10	Down-regulated	-4.58993	1.31945e-14	4.35336e-13	4.2561e-12	-0.79858	8.0322e-08	3.32655e-05	0.000344987
KCND2	ENSG00000184408.10	Down-regulated	-2.40803	7.06888e-49	2.75324e-46	2.69173e-45	-0.679898	1.13752e-07	4.09116e-05	0.000424284
HS6ST3	ENSG00000185352.8	Down-regulated	-1.52129	7.1353e-05	0.000451083	0.00441005	-0.567794	1.73653e-07	5.42801e-05	0.000562925
NAP1L3	ENSG00000186310.10	Down-regulated	-1.59722	9.0632e-32	1.10481e-29	1.08013e-28	-0.59304	3.99244e-09	3.03137e-06	3.14376e-05
SPOCK3	ENSG00000196104.11	Down-regulated	-4.93172	1.86564e-19	9.51835e-18	9.30569e-17	-0.832251	1.01882e-07	3.9385e-05	0.000408452
DNM3	ENSG00000197959.14	Down-regulated	-1.67912	2.00859e-05	0.000147744	0.00144443	-0.567317	9.78414e-06	0.00136504	0.0141565
ZNF667	ENSG00000198046.12	Down-regulated	-1.03924	2.20524e-07	2.50823e-06	2.45219e-05	-0.845194	1.92039e-11	2.37437e-08	2.4624e-07
NEFL	ENSG00000277586.2	Down-regulated	-4.02461	1.54318e-43	4.1768e-41	4.08348e-40	-0.659384	1.47832e-12	2.88631e-09	2.99332e-08
* Only differentially expressed genes with BY-FDR ≤ 0.05 within iPSC-neurons

## Sheet: Supplementary Table S6
Supplementary Table S6. Gene commonly differentially expressed in MAPT IVS10+16 & MAPT p.P301L neurons (973 genes, BY-FDR ≤ 0.05)
Gene Name*	GeneID	Direction	MAPT IVS 10+16 vs Isogenic Ctrl.				MAPT p.P301L vs Isogenic Ctrl.
			LogFC	p-value	BH-FDR	BY-FDR	LogFC	p-value	BH-FDR	BY-FDR
ABCC4	ENSG00000125257.16	Up-regulated	0.66829	8.37923e-08	8.26468e-07	8.13102e-06	1.61192	5.73766e-27	5.03432e-25	4.92184e-24
ABTB2	ENSG00000166016.6	Up-regulated	1.33558	5.64153e-11	9.34005e-10	9.189e-09	2.90514	1.07421e-16	4.1636e-15	4.07058e-14
AC068831.8	ENSG00000284946.1	Up-regulated	0.648055	9.17293e-05	0.000474464	0.00466791	3.08668	2.63649e-25	2.00486e-23	1.96007e-22
ACAP3	ENSG00000131584.19	Up-regulated	0.523065	8.03362e-06	5.38513e-05	0.000529805	0.940214	0.00117184	0.00503042	0.0491803
ACBD7	ENSG00000176244.7	Up-regulated	1.19138	2.98619e-14	7.39392e-13	7.27434e-12	2.73843	3.74442e-09	5.80531e-08	5.67561e-07
ACKR3	ENSG00000144476.6	Up-regulated	1.27982	1.8741e-14	4.75284e-13	4.67598e-12	1.59749	2.6925e-12	6.74475e-11	6.59406e-10
ADGRB2	ENSG00000121753.12	Up-regulated	0.468222	0.00111174	0.00434572	0.0427544	1.70145	8.07043e-09	1.1878e-07	1.16127e-06
AGAP4	ENSG00000188234.13	Up-regulated	0.827199	1.55098e-05	9.73754e-05	0.000958007	0.922551	5.2496e-05	0.000344699	0.00336998
AGO1	ENSG00000092847.12	Up-regulated	0.3615	0.000217838	0.00102999	0.0101334	1.37133	5.60718e-15	1.91737e-13	1.87453e-12
AGO3	ENSG00000126070.20	Up-regulated	0.391809	0.000301812	0.001375	0.0135276	1.03119	4.24051e-05	0.000286087	0.00279695
AGPAT4	ENSG00000026652.15	Up-regulated	0.770298	4.40484e-19	1.86654e-17	1.83635e-16	1.09949	2.42747e-05	0.000174692	0.00170789
ALDOC	ENSG00000109107.14	Up-regulated	0.964516	2.63826e-07	2.38698e-06	2.34838e-05	1.66407	5.71573e-05	0.000371942	0.00363632
AMBN	ENSG00000178522.14	Up-regulated	3.49234	2.91e-31	3.35915e-29	3.30482e-28	7.34335	6.42442e-46	2.05183e-43	2.00599e-42
ANKHD1	ENSG00000131503.21	Up-regulated	0.301489	0.00121328	0.00468572	0.0460995	0.472723	1.99164e-05	0.000146632	0.00143356
ANKRD28	ENSG00000206560.11	Up-regulated	0.838307	6.03e-18	2.25439e-16	2.21793e-15	0.798024	1.79336e-06	1.71384e-05	0.000167555
ANKRD44	ENSG00000065413.20	Up-regulated	1.00993	1.11838e-17	4.07832e-16	4.01237e-15	1.14678	0.00131453	0.00555189	0.0542785
APLF	ENSG00000169621.10	Up-regulated	0.930654	3.03858e-05	0.000177769	0.00174895	1.5366	7.86689e-06	6.48307e-05	0.000633822
APPL2	ENSG00000136044.12	Up-regulated	0.376575	0.000344613	0.00154725	0.0152222	0.785277	4.38269e-05	0.000294807	0.00288221
ARGLU1	ENSG00000134884.15	Up-regulated	0.537354	2.19485e-07	2.0108e-06	1.97828e-05	0.569295	6.43631e-08	8.08666e-07	7.90598e-06
ARHGAP11A	ENSG00000198826.11	Up-regulated	0.732252	7.87146e-10	1.07465e-08	1.05727e-07	3.47967	3.39442e-11	7.25643e-10	7.0943e-09
ARHGAP19	ENSG00000213390.11	Up-regulated	0.754482	6.99286e-12	1.28906e-10	1.26821e-09	1.92802	1.23368e-24	8.91433e-23	8.71516e-22
ARHGAP33	ENSG00000004777.18	Up-regulated	0.752686	7.75262e-05	0.000408061	0.00401462	1.36793	0.00132165	0.00557459	0.0545004
ARHGEF25	ENSG00000240771.8	Up-regulated	0.63948	7.50889e-06	5.06586e-05	0.000498393	1.35184	4.39336e-05	0.0002954	0.002888
ARID2	ENSG00000189079.17	Up-regulated	0.443868	1.39562e-07	1.32201e-06	1.30063e-05	0.590478	0.00104849	0.00458783	0.0448533
ARL6IP6	ENSG00000177917.10	Up-regulated	0.600731	5.0093e-06	3.5363e-05	0.000347911	1.34186	1.65814e-06	1.5932e-05	0.00015576
ASCL1	ENSG00000139352.4	Up-regulated	1.53147	1.31123e-18	5.22555e-17	5.14104e-16	1.88577	9.08685e-12	2.13394e-10	2.08626e-09
ASIC1	ENSG00000110881.11	Up-regulated	0.892411	2.34491e-06	1.77383e-05	0.000174514	1.15346	3.04654e-08	4.04744e-07	3.95701e-06
ASPM	ENSG00000066279.18	Up-regulated	0.927817	7.38628e-16	2.21166e-14	2.17589e-13	3.9131	1.3944e-09	2.31709e-08	2.26532e-07
ASTN1	ENSG00000152092.16	Up-regulated	0.800772	6.91868e-09	8.13236e-08	8.00084e-07	1.30691	1.45216e-11	3.29866e-10	3.22496e-09
ASXL1	ENSG00000171456.20	Up-regulated	0.377694	1.36822e-05	8.72431e-05	0.000858322	0.69125	3.2409e-06	2.91407e-05	0.000284896
ATAD5	ENSG00000176208.9	Up-regulated	0.741154	4.53677e-05	0.000255334	0.00251205	2.00686	7.09041e-11	1.46477e-09	1.43204e-08
ATF7IP	ENSG00000171681.12	Up-regulated	0.676794	6.51155e-15	1.7636e-13	1.73508e-12	0.752349	5.0931e-06	4.35395e-05	0.000425667
ATRNL1	ENSG00000107518.18	Up-regulated	0.986243	3.67724e-12	6.95477e-11	6.8423e-10	0.413007	7.5664e-06	6.27025e-05	0.000613016
ATXN7	ENSG00000163635.18	Up-regulated	0.954364	1.28037e-05	8.19536e-05	0.000806283	1.21092	4.01888e-05	0.000272979	0.0026688
B3GAT2	ENSG00000112309.11	Up-regulated	2.72796	6.40333e-53	2.10155e-50	2.06756e-49	3.76785	4.50655e-08	5.86868e-07	5.73756e-06
BAZ1A	ENSG00000198604.11	Up-regulated	0.737918	9.46748e-08	9.24543e-07	9.09592e-06	2.08038	4.86866e-10	8.79497e-09	8.59847e-08
BCL11A	ENSG00000119866.22	Up-regulated	1.12941	8.71192e-17	2.9164e-15	2.86924e-14	2.32741	0.000483591	0.00236104	0.0230829
BCL2	ENSG00000171791.13	Up-regulated	1.28751	8.36321e-16	2.48206e-14	2.44192e-13	1.33756	2.08166e-07	2.38465e-06	2.33137e-05
BLACAT1	ENSG00000281406.2	Up-regulated	0.692709	0.000762247	0.00311639	0.0306599	2.08669	2.6566e-05	0.000188548	0.00184335
BOC	ENSG00000144857.14	Up-regulated	0.764517	8.74846e-13	1.81903e-11	1.78961e-10	1.68403	8.46696e-31	9.52175e-29	9.30901e-28
BRCA2	ENSG00000139618.15	Up-regulated	0.630851	0.000348408	0.00156386	0.0153857	2.38701	5.13218e-39	1.13827e-36	1.11284e-35
BTBD17	ENSG00000204347.4	Up-regulated	1.0189	4.87139e-07	4.20512e-06	4.13712e-05	1.4381	3.77312e-05	0.000258043	0.00252277
BTG3	ENSG00000154640.14	Up-regulated	0.334072	0.00138025	0.0052292	0.0514463	1.01091	3.95543e-07	4.28523e-06	4.18948e-05
BUB1	ENSG00000169679.15	Up-regulated	0.55856	1.23584e-05	7.93764e-05	0.000780928	3.80245	1.15482e-11	2.66108e-10	2.60163e-09
C11orf95	ENSG00000188070.9	Up-regulated	0.36267	0.000500263	0.00214978	0.0211502	1.2501	9.6978e-05	0.000589509	0.00576338
C18orf54	ENSG00000166845.15	Up-regulated	1.01267	1.82742e-07	1.69741e-06	1.66996e-05	2.51775	4.52414e-06	3.91789e-05	0.000383036
CACNA1G	ENSG00000006283.18	Up-regulated	0.953377	4.65902e-06	3.30295e-05	0.000324954	0.977866	0.000974778	0.0043084	0.0421214
CARD8	ENSG00000105483.18	Up-regulated	0.449628	0.00038526	0.00170776	0.0168014	0.88678	3.15911e-09	4.96534e-08	4.8544e-07
CARHSP1	ENSG00000153048.11	Up-regulated	0.341046	0.000431319	0.00188497	0.0185448	1.55211	3.70032e-12	9.14712e-11	8.94275e-10
CBL	ENSG00000110395.7	Up-regulated	0.458417	0.00148337	0.00556947	0.054794	0.914433	0.000260301	0.00139022	0.0135916
CCDC14	ENSG00000175455.15	Up-regulated	0.895387	4.36767e-13	9.43303e-12	9.28048e-11	1.55666	2.73737e-10	5.16703e-09	5.05159e-08
CCNB1IP1	ENSG00000100814.18	Up-regulated	0.636564	1.39174e-05	8.8473e-05	0.000870422	1.40749	2.50824e-05	0.000179454	0.00175445
CCNH	ENSG00000134480.15	Up-regulated	0.493848	6.93857e-05	0.000371285	0.0036528	0.552495	7.73039e-05	0.000484105	0.00473289
CDCA7	ENSG00000144354.14	Up-regulated	0.852564	5.18789e-06	3.64546e-05	0.000358651	2.77427	9.61143e-18	4.15948e-16	4.06655e-15
CDH12	ENSG00000154162.15	Up-regulated	1.34074	1.42065e-11	2.52979e-10	2.48888e-09	2.2254	1.80007e-17	7.46631e-16	7.2995e-15
CDH23	ENSG00000107736.21	Up-regulated	1.88053	1.16739e-18	4.69706e-17	4.6211e-16	2.32293	9.47941e-06	7.59923e-05	0.000742944
CDK19	ENSG00000155111.15	Up-regulated	0.348643	0.000244915	0.00114508	0.0112656	1.06874	4.4422e-05	0.000298056	0.00291397
CDON	ENSG00000064309.14	Up-regulated	0.625271	7.19473e-06	4.87947e-05	0.000480056	2.2126	1.04262e-63	1.10997e-60	1.08517e-59
CELSR1	ENSG00000075275.16	Up-regulated	0.712078	0.000140753	0.000698052	0.00686763	2.23606	3.66956e-30	3.98634e-28	3.89727e-27
CEMIP2	ENSG00000135048.14	Up-regulated	0.551786	2.17403e-08	2.36445e-07	2.32621e-06	1.19355	4.17188e-05	0.000281933	0.00275634
CENPC	ENSG00000145241.11	Up-regulated	0.576069	6.3695e-05	0.000345137	0.00339555	0.749013	4.80997e-06	4.13404e-05	0.000404167
CENPE	ENSG00000138778.13	Up-regulated	0.885288	1.93407e-05	0.000118842	0.0011692	3.68379	2.4168e-14	7.67274e-13	7.50131e-12
CENPF	ENSG00000117724.13	Up-regulated	0.821088	2.34567e-08	2.53139e-07	2.49046e-06	3.58016	7.93881e-10	1.37649e-08	1.34574e-07
CENPH	ENSG00000153044.10	Up-regulated	0.785529	1.90986e-06	1.47382e-05	0.000144999	2.44044	1.08224e-10	2.1389e-09	2.09111e-08
CENPV	ENSG00000166582.10	Up-regulated	0.577065	2.99992e-06	2.21886e-05	0.000218297	2.11131	1.78038e-12	4.54168e-11	4.44021e-10
CEP135	ENSG00000174799.11	Up-regulated	0.686831	2.45259e-05	0.000146612	0.00144241	1.25043	6.15022e-14	1.85658e-12	1.8151e-11
CEP152	ENSG00000103995.14	Up-regulated	0.719782	1.78629e-05	0.000110737	0.00108946	2.36475	1.46638e-09	2.43163e-08	2.3773e-07
CEP295	ENSG00000166004.15	Up-regulated	0.645468	4.37987e-07	3.82621e-06	3.76434e-05	0.677972	7.48274e-08	9.32074e-07	9.11249e-06
CEP97	ENSG00000182504.11	Up-regulated	0.748584	1.75257e-15	5.02303e-14	4.9418e-13	0.589012	0.000355766	0.00180806	0.0176766
CHCHD2	ENSG00000106153.13	Up-regulated	1.59533	0.000520398	0.00222659	0.0219058	7.00641	2.08967e-13	6.01261e-12	5.87827e-11
CHRDL1	ENSG00000101938.15	Up-regulated	1.27227	9.73799e-16	2.87976e-14	2.83319e-13	3.91202	7.13158e-21	4.02418e-19	3.93427e-18
CHRNA5	ENSG00000169684.13	Up-regulated	0.631337	0.000228206	0.00107658	0.0105917	1.45081	7.70144e-05	0.000482951	0.0047216
CHST2	ENSG00000175040.6	Up-regulated	1.55458	4.78743e-24	3.24421e-22	3.19174e-21	1.09686	4.68553e-17	1.86592e-15	1.82423e-14
CIT	ENSG00000122966.16	Up-regulated	0.71013	3.12054e-06	2.29791e-05	0.000226075	2.46062	2.61784e-41	6.33397e-39	6.19246e-38
CKAP2L	ENSG00000169607.13	Up-regulated	0.649115	3.18966e-05	0.000185893	0.00182887	3.24917	1.35419e-07	1.61382e-06	1.57776e-05
CKAP5	ENSG00000175216.15	Up-regulated	0.598801	4.6673e-08	4.81932e-07	4.74138e-06	1.29326	7.77392e-06	6.42043e-05	0.000627699
CKB	ENSG00000166165.13	Up-regulated	0.691814	1.89394e-05	0.000116719	0.00114831	2.33036	2.99049e-22	1.86543e-20	1.82376e-19
CLK1	ENSG00000013441.16	Up-regulated	0.40929	0.000824055	0.00334539	0.0329129	0.91539	2.71567e-09	4.32369e-08	4.22709e-07
CNGA3	ENSG00000144191.12	Up-regulated	1.35486	7.65341e-10	1.04745e-08	1.03051e-07	2.6385	1.30669e-17	5.50566e-16	5.38265e-15
CNTLN	ENSG00000044459.15	Up-regulated	0.946169	1.35973e-09	1.79206e-08	1.76308e-07	1.97889	9.97847e-16	3.63804e-14	3.55676e-13
CPNE1	ENSG00000214078.12	Up-regulated	0.506608	0.00023946	0.0011246	0.0110641	0.911182	2.45385e-06	2.27426e-05	0.000222345
CRB1	ENSG00000134376.16	Up-regulated	1.99729	3.51929e-59	1.63627e-56	1.60981e-55	3.10725	1.20928e-09	2.03703e-08	1.99152e-07
CREB5	ENSG00000146592.17	Up-regulated	1.60951	1.48239e-28	1.41784e-26	1.39491e-25	2.82206	3.09079e-103	8.22613e-100	8.04234e-99
CREBZF	ENSG00000137504.13	Up-regulated	0.518021	2.39223e-08	2.57168e-07	2.53009e-06	0.704715	3.40626e-09	5.33545e-08	5.21625e-07
CRYGD	ENSG00000118231.5	Up-regulated	1.43521	6.6774e-05	0.000359486	0.00353672	4.12375	4.15186e-06	3.63891e-05	0.000355761
CUL9	ENSG00000112659.14	Up-regulated	1.01755	1.54246e-10	2.37951e-09	2.34103e-08	0.830905	1.64948e-08	2.29048e-07	2.23931e-06
CWF19L2	ENSG00000152404.15	Up-regulated	0.928216	1.35102e-10	2.09966e-09	2.0657e-08	0.644098	0.000270595	0.0014375	0.0140539
DCAF16	ENSG00000163257.11	Up-regulated	0.556355	2.93112e-08	3.11499e-07	3.06461e-06	0.986625	0.000964256	0.00426779	0.0417244
DDX11	ENSG00000013573.17	Up-regulated	0.522914	0.00066047	0.00274316	0.026988	1.98262	4.31869e-21	2.48971e-19	2.43409e-18
DENND11	ENSG00000257093.7	Up-regulated	0.509135	3.24273e-05	0.000188723	0.00185671	1.17832	7.95853e-10	1.37841e-08	1.34762e-07
DENND4C	ENSG00000137145.20	Up-regulated	0.49579	3.95014e-08	4.10922e-07	4.04277e-06	0.528148	0.000182849	0.00102887	0.0100588
DIP2A	ENSG00000160305.18	Up-regulated	0.516815	8.29984e-05	0.000432511	0.00425517	0.642172	0.00128421	0.005444	0.0532237
DLL1	ENSG00000198719.9	Up-regulated	1.60096	9.44109e-20	4.29416e-18	4.22471e-17	2.44502	1.62503e-05	0.000122406	0.00119671
DMRTA2	ENSG00000142700.12	Up-regulated	1.48353	1.6763e-12	3.36022e-11	3.30588e-10	5.10094	5.37905e-33	7.2795e-31	7.11686e-30
DNA2	ENSG00000138346.15	Up-regulated	0.743924	2.27443e-05	0.000137336	0.00135115	2.26154	1.60119e-14	5.22893e-13	5.1121e-12
DOC2A	ENSG00000149927.18	Up-regulated	1.29978	3.01602e-05	0.000176573	0.00173717	1.99909	3.29269e-05	0.000228513	0.00223408
DOK5	ENSG00000101134.12	Up-regulated	0.591753	2.46239e-05	0.000146974	0.00144597	2.91733	8.61797e-16	3.1783e-14	3.10729e-13
DOT1L	ENSG00000104885.18	Up-regulated	0.666229	0.000730823	0.00300258	0.0295402	2.05464	5.75733e-14	1.74457e-12	1.70559e-11
DYRK2	ENSG00000127334.10	Up-regulated	0.701485	1.44438e-14	3.74241e-13	3.68189e-12	1.40783	2.97816e-44	8.1997e-42	8.0165e-41
E2F5	ENSG00000133740.11	Up-regulated	0.447088	0.000172013	0.00083381	0.00820326	1.09832	6.62e-08	8.29786e-07	8.11246e-06
EFL1	ENSG00000140598.15	Up-regulated	0.4726	0.000137438	0.000683635	0.00672579	0.57538	0.000280461	0.00148399	0.0145083
EFNB1	ENSG00000090776.6	Up-regulated	0.678187	3.4899e-12	6.6229e-11	6.51579e-10	2.49443	2.09203e-09	3.38133e-08	3.30578e-07
EFNB2	ENSG00000125266.8	Up-regulated	0.922005	5.73056e-10	8.03334e-09	7.90343e-08	1.83329	2.69469e-12	6.74475e-11	6.59406e-10
EFS	ENSG00000100842.13	Up-regulated	0.567245	4.13029e-06	2.96834e-05	0.000292034	1.52959	1.40671e-07	1.67016e-06	1.63285e-05
EGF	ENSG00000138798.13	Up-regulated	1.75463	7.06849e-15	1.90213e-13	1.87137e-12	2.69954	1.6881e-07	1.97344e-06	1.92935e-05
EIF4E3	ENSG00000163412.13	Up-regulated	0.697027	5.47955e-08	5.58907e-07	5.49869e-06	1.0895	0.000267396	0.00142332	0.0139152
ELF3	ENSG00000163435.16	Up-regulated	2.66245	1.27983e-09	1.69476e-08	1.66736e-07	2.27043	0.000256823	0.00137348	0.0134279
ELK4	ENSG00000158711.14	Up-regulated	0.599683	2.84634e-06	2.11931e-05	0.000208504	0.803123	0.000578145	0.00275512	0.0269356
ELL2	ENSG00000118985.16	Up-regulated	0.791048	1.68052e-05	0.000104762	0.00103068	1.00509	0.0011151	0.00483229	0.0472433
EML1	ENSG00000066629.17	Up-regulated	0.795753	1.74359e-08	1.92508e-07	1.89394e-06	1.72141	0.0003751	0.00189496	0.0185262
EMSY	ENSG00000158636.16	Up-regulated	0.533201	4.18284e-06	3.00225e-05	0.00029537	0.510144	0.00115713	0.0049799	0.0486864
EMX1	ENSG00000135638.14	Up-regulated	1.00831	0.000222769	0.00105182	0.0103481	5.69003	2.0867e-23	1.41197e-21	1.38042e-20
EMX2	ENSG00000170370.12	Up-regulated	0.795679	5.04527e-06	3.55719e-05	0.000349966	2.2914	5.48121e-05	0.000357994	0.00349995
EPHA7	ENSG00000135333.14	Up-regulated	1.80281	2.44024e-27	2.09461e-25	2.06073e-24	1.03922	8.978e-05	0.000551422	0.00539102
EZH2	ENSG00000106462.11	Up-regulated	0.579037	1.93148e-06	1.48913e-05	0.000146505	2.08427	2.72377e-18	1.2463e-16	1.21845e-15
FAM92A	ENSG00000188343.13	Up-regulated	0.583011	5.10841e-05	0.000284163	0.00279567	1.1298	4.52772e-08	5.88309e-07	5.75165e-06
FANCM	ENSG00000187790.11	Up-regulated	0.85215	6.66128e-08	6.71666e-07	6.60804e-06	1.25921	1.00158e-08	1.458e-07	1.42543e-06
FAT4	ENSG00000196159.11	Up-regulated	1.58416	1.6327e-30	1.77456e-28	1.74586e-27	1.95453	1.42687e-25	1.10145e-23	1.07684e-22
FBN3	ENSG00000142449.13	Up-regulated	0.765866	1.05266e-05	6.87722e-05	0.0006766	1.72454	1.23213e-26	1.04659e-24	1.0232e-23
FDFT1	ENSG00000079459.13	Up-regulated	0.425159	0.000324305	0.00146471	0.0144102	2.07993	9.86762e-18	4.25881e-16	4.16366e-15
FEZF2	ENSG00000153266.13	Up-regulated	1.10955	1.16308e-05	7.53978e-05	0.000741784	4.09228	1.10582e-25	8.61404e-24	8.42158e-23
FGD4	ENSG00000139132.14	Up-regulated	0.682571	2.38203e-08	2.56237e-07	2.52093e-06	1.05633	7.77227e-12	1.84421e-10	1.80301e-09
FGFBP2	ENSG00000137441.8	Up-regulated	2.42322	4.90126e-08	5.04845e-07	4.96681e-06	2.71899	7.69168e-05	0.000482626	0.00471843
FIGNL1	ENSG00000132436.11	Up-regulated	0.740362	8.46814e-06	5.64783e-05	0.000555649	1.34994	7.80336e-05	0.000488291	0.00477381
FNBP4	ENSG00000109920.13	Up-regulated	0.409825	0.000241927	0.00113428	0.0111593	0.900069	2.4064e-07	2.71383e-06	2.6532e-05
FRYL	ENSG00000075539.15	Up-regulated	0.575964	4.93102e-10	7.01832e-09	6.90482e-08	0.724153	0.000309308	0.00161258	0.0157655
FUT9	ENSG00000172461.11	Up-regulated	0.928735	3.96615e-10	5.75768e-09	5.66457e-08	2.42746	0.000177593	0.00100389	0.0098146
GAREM2	ENSG00000157833.13	Up-regulated	0.556343	6.92911e-05	0.000371134	0.00365132	3.40625	9.44996e-33	1.22688e-30	1.19947e-29
GJC1	ENSG00000182963.10	Up-regulated	0.50315	0.000130574	0.000651816	0.00641275	2.04109	5.20156e-06	4.43007e-05	0.000433109
GLUD1	ENSG00000148672.9	Up-regulated	0.255104	0.00105371	0.00414794	0.0408086	0.345189	0.000207972	0.00115076	0.0112505
GNAI2	ENSG00000114353.17	Up-regulated	0.35382	6.97856e-06	4.74633e-05	0.000466957	1.11593	0.000193323	0.00108018	0.0105605
GOLGA6L9	ENSG00000197978.9	Up-regulated	1.15228	9.80099e-10	1.32191e-08	1.30053e-07	0.818313	2.43873e-09	3.91397e-08	3.82653e-07
GOLGA8A	ENSG00000175265.17	Up-regulated	0.516606	0.000251209	0.00117123	0.0115229	0.820946	0.00132659	0.00559246	0.0546751
GPC1	ENSG00000063660.9	Up-regulated	0.91571	2.51612e-11	4.35521e-10	4.28478e-09	2.19619	7.04514e-14	2.11077e-12	2.06361e-11
GPSM2	ENSG00000121957.14	Up-regulated	1.10524	2.96335e-17	1.0355e-15	1.01876e-14	2.75629	1.70707e-14	5.5071e-13	5.38406e-12
GSDMB	ENSG00000073605.18	Up-regulated	1.28452	5.2787e-06	3.69686e-05	0.000363707	1.0136	8.65939e-06	7.02651e-05	0.000686953
H1-0	ENSG00000189060.5	Up-regulated	0.810387	7.43434e-07	6.1663e-06	6.06658e-05	0.793481	0.000451701	0.00222424	0.0217455
H1-3	ENSG00000124575.6	Up-regulated	0.6554	9.69747e-05	0.000498514	0.00490452	2.29874	1.17558e-49	4.94024e-47	4.82986e-46
HAUS6	ENSG00000147874.11	Up-regulated	0.526998	1.15563e-06	9.28612e-06	9.13595e-05	1.3969	0.00021324	0.00117625	0.0114997
HDAC6	ENSG00000094631.21	Up-regulated	0.363885	0.00109063	0.00426916	0.0420012	0.733281	9.15183e-07	9.19154e-06	8.98618e-05
HDAC9	ENSG00000048052.21	Up-regulated	1.14244	1.12397e-11	2.02727e-10	1.99448e-09	2.41796	1.46859e-20	8.08688e-19	7.9062e-18
HECW1	ENSG00000002746.15	Up-regulated	1.17165	1.39259e-09	1.8296e-08	1.80002e-07	3.31823	1.20457e-11	2.77173e-10	2.70981e-09
HELLS	ENSG00000119969.15	Up-regulated	0.412421	4.18173e-05	0.000237544	0.00233702	2.22689	4.63605e-21	2.66306e-19	2.60356e-18
HELZ2	ENSG00000130589.16	Up-regulated	0.907706	0.000150648	0.000741415	0.00729424	1.66886	1.28986e-10	2.51499e-09	2.4588e-08
HERC4	ENSG00000148634.15	Up-regulated	0.3914	0.000415585	0.00182653	0.0179699	0.467721	0.000658798	0.00308877	0.0301976
HES1	ENSG00000114315.4	Up-regulated	0.520882	3.66011e-05	0.000210815	0.00207406	2.50883	8.00348e-55	5.1123e-52	4.99808e-51
HES6	ENSG00000144485.11	Up-regulated	1.32954	1.53174e-33	2.10149e-31	2.06751e-30	1.40725	0.00100574	0.00442807	0.0432913
HEY1	ENSG00000164683.17	Up-regulated	0.962629	7.77946e-06	5.22942e-05	0.000514485	2.42169	6.70357e-09	1.00046e-07	9.78108e-07
HEY2	ENSG00000135547.9	Up-regulated	1.14803	0.000236178	0.00111012	0.0109217	1.52894	5.34479e-05	0.000349799	0.00341984
HHIPL1	ENSG00000182218.9	Up-regulated	1.02083	0.000435159	0.00190076	0.0187002	1.03115	0.000990693	0.00437372	0.04276
HIF3A	ENSG00000124440.15	Up-regulated	0.807977	0.000714951	0.00294822	0.0290055	2.04012	2.0275e-23	1.37775e-21	1.34697e-20
HMGCR	ENSG00000113161.16	Up-regulated	0.790153	2.04247e-12	4.04578e-11	3.98035e-10	0.817118	3.10898e-10	5.8135e-09	5.68361e-08
HMGCS1	ENSG00000112972.15	Up-regulated	0.9391	4.19484e-20	1.96676e-18	1.93495e-17	1.2522	5.32954e-19	2.58685e-17	2.52906e-16
HPCA	ENSG00000121905.10	Up-regulated	1.16076	6.20676e-07	5.2314e-06	5.1468e-05	1.42341	3.04377e-05	0.000212997	0.00208238
IFI44L	ENSG00000137959.16	Up-regulated	2.1096	1.10743e-19	4.99626e-18	4.91546e-17	3.41311	2.64996e-31	3.06646e-29	2.99795e-28
IGF2BP2	ENSG00000073792.15	Up-regulated	0.364818	0.00020365	0.000968929	0.00953259	1.07254	4.29074e-20	2.27637e-18	2.22551e-17
IGSF11	ENSG00000144847.13	Up-regulated	0.746623	0.00124138	0.00477662	0.0469937	2.51248	2.70658e-17	1.11109e-15	1.08626e-14
IL1RAPL1	ENSG00000169306.10	Up-regulated	1.03998	7.75783e-05	0.000408199	0.00401598	1.74913	2.99215e-14	9.4244e-13	9.21384e-12
IL33	ENSG00000137033.11	Up-regulated	1.19578	5.17687e-07	4.44134e-06	4.36951e-05	2.81406	1.44672e-20	7.994e-19	7.8154e-18
INSYN1	ENSG00000205363.5	Up-regulated	0.602394	0.000100862	0.000516437	0.00508085	1.18701	0.00094985	0.00421797	0.0412373
INTU	ENSG00000164066.13	Up-regulated	1.43114	1.83021e-34	2.66384e-32	2.62076e-31	1.83762	3.52925e-20	1.90401e-18	1.86147e-17
ISLR2	ENSG00000167178.16	Up-regulated	0.771319	3.98279e-05	0.000227367	0.0022369	2.01018	4.68243e-22	2.87592e-20	2.81166e-19
ITGA2B	ENSG00000005961.19	Up-regulated	1.29577	0.00072228	0.00297405	0.0292596	3.0395	1.47594e-15	5.32038e-14	5.20151e-13
ITGB8	ENSG00000105855.10	Up-regulated	1.62699	1.12266e-17	4.08503e-16	4.01897e-15	1.02911	2.6069e-06	2.40633e-05	0.000235257
ITPRIPL1	ENSG00000198885.9	Up-regulated	1.09298	0.00133361	0.00507781	0.0499569	4.07835	2.78196e-15	9.76375e-14	9.54561e-13
IVNS1ABP	ENSG00000116679.16	Up-regulated	0.518749	6.66018e-05	0.000358912	0.00353108	1.77732	6.69641e-23	4.36469e-21	4.26718e-20
JADE1	ENSG00000077684.16	Up-regulated	0.728376	1.76356e-10	2.70315e-09	2.65944e-08	2.05639	9.48058e-26	7.42134e-24	7.25553e-23
JMJD7-PLA2G4B	ENSG00000168970.22	Up-regulated	0.854869	2.27711e-05	0.000137448	0.00135225	0.726581	0.000172948	0.000982498	0.00960546
JRK	ENSG00000234616.9	Up-regulated	1.20948	3.87386e-21	2.03901e-19	2.00604e-18	0.769924	0.000133561	0.000781259	0.00763804
KAT6B	ENSG00000156650.14	Up-regulated	0.982838	1.71243e-19	7.52301e-18	7.40134e-17	1.13114	1.70871e-08	2.36451e-07	2.31168e-06
KCNAB3	ENSG00000170049.9	Up-regulated	1.18075	0.000211536	0.00100275	0.00986529	2.47598	3.0472e-06	2.76167e-05	0.000269997
KCNIP3	ENSG00000115041.13	Up-regulated	1.16258	2.32532e-05	0.000139853	0.00137592	1.83887	2.00078e-08	2.74724e-07	2.68586e-06
KCNQ3	ENSG00000184156.17	Up-regulated	0.515881	1.11965e-07	1.07829e-06	1.06085e-05	1.60871	3.22095e-08	4.26143e-07	4.16622e-06
KIF11	ENSG00000138160.6	Up-regulated	0.487593	0.000206634	0.000982011	0.0096613	2.84122	2.94395e-05	0.000207192	0.00202563
KIF14	ENSG00000118193.12	Up-regulated	0.705612	1.61139e-07	1.5144e-06	1.48991e-05	3.56372	9.24396e-10	1.59586e-08	1.5602e-07
KIF15	ENSG00000163808.17	Up-regulated	0.905959	1.4573e-06	1.15003e-05	0.000113144	3.87	4.80107e-21	2.73816e-19	2.67698e-18
KIF20B	ENSG00000138182.14	Up-regulated	0.678991	0.000171745	0.000832752	0.00819285	2.06314	3.63509e-45	1.05543e-42	1.03185e-41
KLHDC8A	ENSG00000162873.14	Up-regulated	0.600706	1.72458e-05	0.000107269	0.00105534	3.73285	6.80558e-13	1.81736e-11	1.77676e-10
KLHL14	ENSG00000197705.10	Up-regulated	0.71529	1.36739e-05	8.72235e-05	0.000858129	1.56697	1.17466e-06	1.15577e-05	0.000112994
KNL1	ENSG00000137812.19	Up-regulated	0.972739	3.65021e-15	1.00654e-13	9.90265e-13	3.49922	2.18415e-07	2.48778e-06	2.43219e-05
KNTC1	ENSG00000184445.12	Up-regulated	0.753773	6.52504e-07	5.46627e-06	5.37787e-05	2.24985	1.7075e-13	4.93297e-12	4.82276e-11
L3MBTL1	ENSG00000185513.16	Up-regulated	0.938632	2.14723e-09	2.73935e-08	2.69505e-07	0.67628	0.000187236	0.00105059	0.0102712
LBR	ENSG00000143815.15	Up-regulated	0.438809	0.000290464	0.00133118	0.0130965	1.7843	2.28291e-18	1.0506e-16	1.02713e-15
LEF1	ENSG00000138795.10	Up-regulated	1.58629	3.25815e-15	9.07404e-14	8.9273e-13	3.22578	1.72357e-21	1.0119e-19	9.89295e-19
LIG3	ENSG00000005156.12	Up-regulated	0.510943	1.26502e-07	1.20649e-06	1.18698e-05	0.392193	2.60213e-05	0.000185424	0.00181281
LLGL1	ENSG00000131899.11	Up-regulated	0.603943	3.3147e-07	2.94175e-06	2.89418e-05	1.06702	3.43651e-06	3.0761e-05	0.000300738
LRIG1	ENSG00000144749.13	Up-regulated	1.09715	1.75624e-13	3.97242e-12	3.90818e-11	1.64091	1.33621e-05	0.000102784	0.00100488
LRP4	ENSG00000134569.10	Up-regulated	0.793655	3.08124e-05	0.000180013	0.00177102	1.57982	0.000136709	0.000798793	0.00780946
LRP6	ENSG00000070018.9	Up-regulated	0.528153	1.63388e-06	1.27913e-05	0.000125845	1.1149	1.63394e-24	1.17534e-22	1.14908e-21
LRRC3B	ENSG00000179796.12	Up-regulated	1.08703	3.71414e-15	1.02249e-13	1.00595e-12	3.44752	8.993e-13	2.38553e-11	2.33224e-10
LUC7L	ENSG00000007392.16	Up-regulated	0.498766	0.000494377	0.00212667	0.0209228	0.94881	9.26483e-08	1.13372e-06	1.10839e-05
LUC7L3	ENSG00000108848.16	Up-regulated	0.781698	1.37264e-08	1.5399e-07	1.515e-06	0.714835	8.20533e-06	6.70955e-05	0.000655965
LY6E	ENSG00000160932.11	Up-regulated	1.25263	7.93672e-14	1.85538e-12	1.82537e-11	1.49273	6.35812e-05	0.000407272	0.00398172
MACROD2	ENSG00000172264.17	Up-regulated	0.677082	6.86584e-06	4.6849e-05	0.000460913	1.14667	2.11316e-05	0.000154723	0.00151266
MAGI1	ENSG00000151276.23	Up-regulated	0.767045	8.97599e-20	4.09373e-18	4.02753e-17	0.638499	5.95426e-05	0.000384642	0.00376048
MAML3	ENSG00000196782.12	Up-regulated	0.619242	6.41346e-05	0.000347294	0.00341677	0.722546	0.000672145	0.00314673	0.0307642
MAPK4	ENSG00000141639.12	Up-regulated	0.503212	0.000246979	0.00115312	0.0113447	2.13798	2.83472e-45	8.38289e-43	8.1956e-42
MDM4	ENSG00000198625.13	Up-regulated	0.545943	1.90091e-07	1.75884e-06	1.7304e-05	0.673841	0.00131525	0.00555349	0.0542941
MED30	ENSG00000164758.7	Up-regulated	1.14697	3.16889e-08	3.34221e-07	3.28816e-06	0.994768	0.000544538	0.00261526	0.0255682
MEGF10	ENSG00000145794.17	Up-regulated	1.16188	0.0010265	0.00405993	0.0399427	2.97816	1.18601e-07	1.42616e-06	1.3943e-05
MFNG	ENSG00000100060.18	Up-regulated	2.01098	1.34485e-09	1.77525e-08	1.74654e-07	2.7261	0.000423483	0.0021028	0.0205582
MFSD14C	ENSG00000196312.14	Up-regulated	0.389746	0.00100551	0.00398728	0.039228	0.783349	2.44465e-05	0.000175533	0.00171611
MKI67	ENSG00000148773.14	Up-regulated	0.526248	2.25705e-06	1.71253e-05	0.000168484	3.92735	6.71066e-08	8.39175e-07	8.20426e-06
MKLN1	ENSG00000128585.18	Up-regulated	0.520059	1.69352e-06	1.31965e-05	0.000129831	0.504887	6.56663e-05	0.000418613	0.0040926
MMS22L	ENSG00000146263.11	Up-regulated	0.613594	4.80898e-06	3.40638e-05	0.000335129	1.61049	1.2502e-10	2.44663e-09	2.39196e-08
MPPED2	ENSG00000066382.16	Up-regulated	1.00399	1.27898e-18	5.10921e-17	5.02658e-16	4.46288	6.27556e-29	6.34268e-27	6.20097e-26
MSH6	ENSG00000116062.16	Up-regulated	0.498962	1.08752e-05	7.08281e-05	0.000696827	1.30677	5.16763e-14	1.57485e-12	1.53966e-11
MSL1	ENSG00000188895.12	Up-regulated	0.43539	3.79991e-06	2.74624e-05	0.000270183	0.79636	6.15428e-05	0.000396761	0.00387896
MSL2	ENSG00000174579.4	Up-regulated	0.530324	2.83554e-07	2.55168e-06	2.51041e-05	0.967913	0.000239582	0.00129823	0.0126923
MTUS1	ENSG00000129422.14	Up-regulated	0.477212	0.000498431	0.00214301	0.0210835	1.28948	6.95613e-07	7.12524e-06	6.96604e-05
MXD3	ENSG00000213347.10	Up-regulated	0.864726	4.46098e-08	4.61768e-07	4.543e-06	3.50436	3.15012e-11	6.79788e-10	6.64599e-09
MYO6	ENSG00000196586.16	Up-regulated	0.885585	3.59267e-11	6.10498e-10	6.00625e-09	1.09161	2.56685e-17	1.05645e-15	1.03284e-14
NAIP	ENSG00000249437.7	Up-regulated	1.1509	7.15292e-06	4.85308e-05	0.00047746	1.15095	4.0048e-06	3.5255e-05	0.000344673
NAP1L1	ENSG00000187109.14	Up-regulated	0.325436	4.65598e-05	0.000261692	0.0025746	1.29295	4.02485e-28	3.82577e-26	3.74029e-25
NDST4	ENSG00000138653.10	Up-regulated	1.04785	3.3574e-08	3.52548e-07	3.46846e-06	1.70206	1.01896e-17	4.3624e-16	4.26493e-15
NEDD1	ENSG00000139350.11	Up-regulated	0.584777	2.53907e-06	1.91178e-05	0.000188086	1.10412	5.25921e-19	2.5605e-17	2.50329e-16
NEURL1B	ENSG00000214357.9	Up-regulated	0.597642	2.26483e-05	0.000136904	0.0013469	3.08848	3.68533e-84	5.8851e-81	5.75362e-80
NEUROG2	ENSG00000178403.4	Up-regulated	1.68281	4.98364e-23	3.08948e-21	3.03952e-20	5.11632	3.12499e-14	9.80412e-13	9.58507e-12
NFIB	ENSG00000147862.17	Up-regulated	0.49965	0.000263524	0.00122185	0.0120209	2.15903	4.5418e-06	3.93106e-05	0.000384323
NINL	ENSG00000101004.15	Up-regulated	0.556551	1.84177e-06	1.42878e-05	0.000140567	1.57594	3.24191e-25	2.44198e-23	2.38742e-22
NIPBL	ENSG00000164190.19	Up-regulated	0.567884	6.03146e-08	6.13333e-07	6.03414e-06	0.431487	0.00105896	0.00463051	0.0452705
NKTR	ENSG00000114857.18	Up-regulated	0.840163	2.3715e-08	2.55432e-07	2.51301e-06	0.722517	3.55917e-11	7.5883e-10	7.41876e-09
NLGN1	ENSG00000169760.17	Up-regulated	0.839253	6.98139e-10	9.64146e-09	9.48554e-08	1.45629	4.46711e-05	0.000299476	0.00292785
NOTCH1	ENSG00000148400.12	Up-regulated	1.07079	0.000500089	0.00214959	0.0211482	2.81	0.000175534	0.000994361	0.00972145
NR2E1	ENSG00000112333.11	Up-regulated	1.05543	7.71794e-12	1.41183e-10	1.389e-09	3.29468	0.000568568	0.00271596	0.0265528
NRARP	ENSG00000198435.4	Up-regulated	0.560064	0.00140983	0.00532907	0.0524289	3.03902	2.0733e-08	2.8395e-07	2.77606e-06
NRXN3	ENSG00000021645.19	Up-regulated	1.29621	3.38934e-16	1.06838e-14	1.0511e-13	1.50145	0.000152529	0.000879645	0.00859991
NSD2	ENSG00000109685.18	Up-regulated	0.482859	2.65866e-08	2.83987e-07	2.79394e-06	1.3577	0.000145909	0.000847894	0.0082895
NTRK3	ENSG00000140538.16	Up-regulated	0.620479	6.09957e-05	0.000332555	0.00327177	2.62777	2.46626e-14	7.81422e-13	7.63964e-12
NTS	ENSG00000133636.11	Up-regulated	0.685391	0.00124962	0.0048039	0.0472622	2.22599	5.06411e-14	1.54921e-12	1.5146e-11
NUF2	ENSG00000143228.13	Up-regulated	0.754076	1.91939e-05	0.000118113	0.00116203	3.26894	5.41105e-06	4.59378e-05	0.000449115
NUP153	ENSG00000124789.11	Up-regulated	0.363948	0.000357149	0.00159916	0.015733	0.397106	0.000197162	0.00109972	0.0107515
NUP205	ENSG00000155561.15	Up-regulated	0.483987	4.0245e-07	3.53236e-06	3.47524e-05	0.913202	2.2813e-08	3.09254e-07	3.02345e-06
P2RX3	ENSG00000109991.9	Up-regulated	2.92267	8.03389e-38	1.46164e-35	1.43801e-34	2.37935	0.000246527	0.00132865	0.0129897
PALM3	ENSG00000187867.10	Up-regulated	0.931451	0.000652035	0.00271487	0.0267096	1.53753	0.000104333	0.000627294	0.00613279
PARD3B	ENSG00000116117.18	Up-regulated	0.43572	7.94074e-06	5.32928e-05	0.000524309	0.65896	1.55779e-07	1.83183e-06	1.79091e-05
PAX6	ENSG00000007372.23	Up-regulated	0.353838	0.000399711	0.00176434	0.017358	1.8283	7.16184e-11	1.47571e-09	1.44274e-08
PAXBP1	ENSG00000159086.15	Up-regulated	0.612954	3.14174e-06	2.31251e-05	0.000227511	0.842803	7.44434e-07	7.59123e-06	7.42162e-05
PBK	ENSG00000168078.10	Up-regulated	0.55431	0.000601456	0.0025269	0.0248604	3.75017	9.80887e-10	1.68066e-08	1.64311e-07
PCDHB6	ENSG00000113211.5	Up-regulated	1.31789	6.93223e-05	0.000371182	0.0036518	1.57264	5.11317e-05	0.00033671	0.00329187
PCF11	ENSG00000165494.11	Up-regulated	0.424765	0.000152879	0.000751069	0.00738923	0.741493	1.60567e-09	2.63795e-08	2.57902e-07
PCNT	ENSG00000160299.17	Up-regulated	0.500629	1.60043e-05	0.000100255	0.000986332	1.13165	5.99977e-13	1.61569e-11	1.57959e-10
PDE2A	ENSG00000186642.16	Up-regulated	1.33716	2.21658e-08	2.40603e-07	2.36712e-06	1.88601	0.000229617	0.00125691	0.0122883
PDE3B	ENSG00000152270.9	Up-regulated	0.702258	7.07225e-05	0.000377713	0.00371605	1.14095	3.1645e-06	2.85363e-05	0.000278987
PDE7A	ENSG00000205268.10	Up-regulated	0.565685	7.40883e-06	5.00844e-05	0.000492745	0.945529	8.72996e-17	3.40021e-15	3.32424e-14
PDE9A	ENSG00000160191.18	Up-regulated	0.775518	8.32085e-08	8.21197e-07	8.07917e-06	1.73535	1.46152e-14	4.80226e-13	4.69496e-12
PDS5A	ENSG00000121892.15	Up-regulated	0.412834	9.16587e-07	7.50946e-06	7.38802e-05	0.831858	4.25304e-05	0.000286689	0.00280284
PER2	ENSG00000132326.12	Up-regulated	0.669481	0.00136803	0.00518997	0.0510604	0.872113	0.000914009	0.00407932	0.0398818
PGAP1	ENSG00000197121.15	Up-regulated	0.863111	7.5693e-10	1.03848e-08	1.02169e-07	1.26538	1.72557e-24	1.23568e-22	1.20807e-21
PHF3	ENSG00000118482.11	Up-regulated	0.532319	7.91616e-05	0.000415884	0.00409159	0.43975	0.000150347	0.000869572	0.00850144
PHIP	ENSG00000146247.14	Up-regulated	0.720971	4.17128e-11	7.03819e-10	6.92437e-09	1.5965	1.69331e-21	9.97801e-20	9.75508e-19
PHLPP1	ENSG00000081913.14	Up-regulated	1.3592	4.3307e-29	4.28919e-27	4.21982e-26	2.86915	2.77184e-42	6.91617e-40	6.76165e-39
PID1	ENSG00000153823.18	Up-regulated	1.01197	1.16298e-07	1.11617e-06	1.09812e-05	1.95374	5.46568e-05	0.000357235	0.00349254
PILRB	ENSG00000121716.20	Up-regulated	0.739208	0.000705721	0.00291232	0.0286522	0.911767	2.83354e-09	4.4948e-08	4.39438e-07
PIMREG	ENSG00000129195.16	Up-regulated	0.46459	0.000686945	0.00284114	0.0279519	5.09652	8.23631e-37	1.54736e-34	1.51279e-33
PLAGL1	ENSG00000118495.19	Up-regulated	0.681169	0.000320043	0.00144702	0.0142362	1.58699	2.09139e-26	1.6953e-24	1.65742e-23
PLCB1	ENSG00000182621.18	Up-regulated	0.819236	4.97014e-07	4.28153e-06	4.21229e-05	1.26856	1.00584e-17	4.3178e-16	4.22133e-15
PLEKHA8	ENSG00000106086.20	Up-regulated	0.553538	2.76406e-10	4.12711e-09	4.06037e-08	1.11339	0.000814781	0.00370269	0.0361996
PLK4	ENSG00000142731.11	Up-regulated	0.674836	0.000602873	0.00253222	0.0249127	2.20224	1.34334e-09	2.24157e-08	2.19149e-07
PMS1	ENSG00000064933.17	Up-regulated	0.55026	5.92217e-05	0.000323727	0.00318492	0.656171	4.72047e-07	5.04222e-06	4.92957e-05
POGZ	ENSG00000143442.22	Up-regulated	0.401286	0.000186034	0.000891963	0.00877538	0.652522	0.00121569	0.00519213	0.0507613
POLQ	ENSG00000051341.14	Up-regulated	0.628044	6.59885e-05	0.000356066	0.00350308	3.1068	5.41233e-08	6.92544e-07	6.77071e-06
PON2	ENSG00000105854.13	Up-regulated	0.840236	1.29307e-21	6.98175e-20	6.86884e-19	0.915036	0.000645985	0.0030403	0.0297237
POTEE	ENSG00000188219.14	Up-regulated	1.38929	9.18323e-07	7.51887e-06	7.39728e-05	5.20039	7.75893e-105	2.47805e-101	2.42268e-100
POTEF	ENSG00000196604.13	Up-regulated	0.767602	1.11193e-08	1.26265e-07	1.24223e-06	4.06454	1.00859e-14	3.36244e-13	3.28732e-12
POTEI	ENSG00000196834.12	Up-regulated	1.67823	1.92999e-07	1.78279e-06	1.75396e-05	3.66049	1.60838e-40	3.83347e-38	3.74782e-37
POU2F1	ENSG00000143190.23	Up-regulated	0.80873	8.29814e-08	8.20403e-07	8.07136e-06	0.950622	2.33144e-06	2.16458e-05	0.000211621
PREX2	ENSG00000046889.19	Up-regulated	0.753183	3.85134e-08	4.01393e-07	3.94902e-06	2.04907	3.10865e-18	1.40629e-16	1.37487e-15
PRIMA1	ENSG00000175785.13	Up-regulated	1.31145	0.000191369	0.000915442	0.00900637	1.72671	0.00109228	0.00474886	0.0464276
PRKCB	ENSG00000166501.14	Up-regulated	0.987965	5.30131e-14	1.26762e-12	1.24712e-11	2.02437	1.0307e-12	2.71156e-11	2.65098e-10
PRKDC	ENSG00000253729.8	Up-regulated	0.401967	0.000357227	0.00159916	0.015733	0.758614	5.10553e-06	4.35991e-05	0.00042625
PRRT2	ENSG00000167371.21	Up-regulated	1.3063	1.40167e-08	1.56931e-07	1.54393e-06	1.32541	3.13066e-05	0.000218598	0.00213714
PRTFDC1	ENSG00000099256.19	Up-regulated	0.927065	1.5194e-06	1.19342e-05	0.000117412	1.02051	9.17829e-08	1.12485e-06	1.09972e-05
PSIP1	ENSG00000164985.15	Up-regulated	0.531934	0.000102103	0.000522313	0.00513866	0.993714	4.29575e-15	1.48804e-13	1.4548e-12
PTAR1	ENSG00000188647.13	Up-regulated	0.454191	7.94299e-05	0.000417163	0.00410416	1.57123	4.08583e-28	3.86074e-26	3.77449e-25
PTPRS	ENSG00000105426.16	Up-regulated	0.559806	0.000360763	0.00161197	0.015859	1.20927	4.09403e-06	3.59612e-05	0.000351578
PTTG1	ENSG00000164611.13	Up-regulated	0.384403	0.000281162	0.00129359	0.0127267	3.79388	1.42933e-20	7.92535e-19	7.74828e-18
PUM1	ENSG00000134644.15	Up-regulated	0.27235	0.00144305	0.00543269	0.0534483	0.418425	1.99541e-07	2.29322e-06	2.24198e-05
PUM2	ENSG00000055917.15	Up-regulated	0.564158	4.24427e-11	7.15414e-10	7.03844e-09	0.889348	0.000706424	0.00328314	0.0320979
RAB11FIP2	ENSG00000107560.12	Up-regulated	0.450584	8.64609e-05	0.000449017	0.00441756	0.538188	0.000632048	0.00298791	0.0292116
RACGAP1	ENSG00000161800.13	Up-regulated	0.440166	0.000356023	0.00159633	0.0157052	2.53499	8.49414e-13	2.25695e-11	2.20653e-10
RAD21	ENSG00000164754.15	Up-regulated	0.455251	2.0761e-09	2.65874e-08	2.61575e-07	1.07004	3.10307e-08	4.1157e-07	4.02374e-06
RALGAPA2	ENSG00000188559.15	Up-regulated	0.617192	1.16149e-06	9.32421e-06	9.17342e-05	1.40913	1.41027e-07	1.67314e-06	1.63576e-05
RASA4	ENSG00000105808.17	Up-regulated	0.860083	1.23904e-05	7.95211e-05	0.000782351	1.211	1.44697e-11	3.29155e-10	3.218e-09
RASGRP1	ENSG00000172575.12	Up-regulated	0.940077	6.48486e-08	6.56244e-07	6.45631e-06	4.42762	4.08935e-131	3.26514e-127	3.19219e-126
RBBP6	ENSG00000122257.20	Up-regulated	0.501894	8.47658e-07	6.98233e-06	6.86941e-05	0.515419	3.18485e-06	2.87014e-05	0.000280602
RBFA	ENSG00000101546.13	Up-regulated	0.570912	2.87436e-05	0.000169029	0.00166295	0.973043	8.33509e-05	0.000517508	0.00505946
RBM12B	ENSG00000183808.11	Up-regulated	0.466333	7.3487e-09	8.61363e-08	8.47433e-07	0.945023	8.57338e-05	0.000529626	0.00517793
RBM5	ENSG00000003756.17	Up-regulated	0.302716	0.000840289	0.00340139	0.0334639	0.387444	0.000564145	0.00269806	0.0263778
RBMX	ENSG00000147274.14	Up-regulated	0.339349	4.32764e-06	3.0916e-05	0.00030416	1.23895	1.38834e-33	1.99733e-31	1.9527e-30
RBPJ	ENSG00000168214.20	Up-regulated	0.382766	0.000638412	0.00266146	0.0261842	0.637267	3.70493e-06	3.29788e-05	0.00032242
RCOR2	ENSG00000167771.6	Up-regulated	0.805795	1.43412e-15	4.16018e-14	4.0929e-13	2.28452	0.000306583	0.00160047	0.0156471
REV3L	ENSG00000009413.16	Up-regulated	0.628336	2.83105e-07	2.54901e-06	2.50779e-05	0.607896	0.000414196	0.00206491	0.0201877
RFC5	ENSG00000111445.14	Up-regulated	0.431946	0.00125307	0.00481495	0.0473708	1.30706	1.71576e-13	4.94566e-12	4.83516e-11
RHBDL3	ENSG00000141314.13	Up-regulated	0.756406	0.000655149	0.00272444	0.0268038	1.86909	6.02143e-07	6.22773e-06	6.08859e-05
RMI1	ENSG00000178966.16	Up-regulated	0.780448	1.50613e-06	1.18411e-05	0.000116496	1.02691	0.000200517	0.00111531	0.0109039
RNF138	ENSG00000134758.14	Up-regulated	0.40334	0.000580881	0.00245525	0.0241554	0.839748	6.72508e-09	1.00273e-07	9.80331e-07
ROCK2	ENSG00000134318.14	Up-regulated	0.47205	3.28205e-07	2.91898e-06	2.87177e-05	0.562162	4.06059e-06	3.57265e-05	0.000349283
RPS6KA5	ENSG00000100784.12	Up-regulated	1.28159	7.65946e-18	2.84266e-16	2.79669e-15	0.710407	1.2964e-05	9.99828e-05	0.00097749
RSRC2	ENSG00000111011.18	Up-regulated	0.503955	1.58067e-05	9.9091e-05	0.000974885	0.854984	5.41952e-06	4.59853e-05	0.000449579
RTKN2	ENSG00000182010.11	Up-regulated	0.646074	0.000142109	0.000703735	0.00692354	3.04185	2.41731e-13	6.87454e-12	6.72095e-11
RTTN	ENSG00000176225.14	Up-regulated	0.760857	4.57988e-07	3.98224e-06	3.91784e-05	1.00466	1.70951e-11	3.81273e-10	3.72755e-09
S1PR1	ENSG00000170989.10	Up-regulated	0.957984	2.04607e-10	3.09649e-09	3.04642e-08	2.75058	4.08403e-25	3.03339e-23	2.96562e-22
SCAF4	ENSG00000156304.15	Up-regulated	0.45493	0.000387146	0.00171475	0.0168702	0.977752	1.35856e-05	0.000104402	0.0010207
SCLT1	ENSG00000151466.12	Up-regulated	1.27815	7.29905e-14	1.71349e-12	1.68578e-11	0.773082	1.19677e-06	1.1768e-05	0.000115051
SCML2	ENSG00000102098.19	Up-regulated	0.770319	2.06623e-06	1.58572e-05	0.000156008	1.42518	5.94942e-07	6.16124e-06	6.02358e-05
SEMA4D	ENSG00000187764.11	Up-regulated	0.961787	1.42728e-06	1.12794e-05	0.00011097	2.02292	2.9527e-33	4.10014e-31	4.00853e-30
SEMA7A	ENSG00000138623.10	Up-regulated	0.986706	5.03704e-07	4.32987e-06	4.25984e-05	1.26498	7.45629e-06	6.18543e-05	0.000604723
SEPTIN6	ENSG00000125354.23	Up-regulated	0.563703	1.07037e-07	1.0344e-06	1.01767e-05	7.6097	1.86272e-37	3.62753e-35	3.54649e-34
SETD5	ENSG00000168137.17	Up-regulated	0.429742	0.000117346	0.000593215	0.00583621	0.954296	0.000108995	0.0006514	0.00636847
SEZ6L	ENSG00000100095.19	Up-regulated	0.709151	1.37355e-05	8.7516e-05	0.000861007	2.10457	2.86665e-50	1.2716e-47	1.24319e-46
SFI1	ENSG00000198089.16	Up-regulated	0.621133	0.000329412	0.00148537	0.0146135	0.733374	0.000817182	0.00370938	0.036265
SFRP1	ENSG00000104332.12	Up-regulated	0.741832	5.58129e-09	6.6776e-08	6.56961e-07	1.46392	3.96239e-06	3.49395e-05	0.000341589
SGO2	ENSG00000163535.18	Up-regulated	0.722816	7.87707e-06	5.29078e-05	0.000520522	2.50164	5.70313e-12	1.37573e-10	1.34499e-09
SH3GL2	ENSG00000107295.10	Up-regulated	0.724851	0.000401504	0.00176992	0.017413	1.45717	6.32075e-14	1.90342e-12	1.86089e-11
SLC17A7	ENSG00000104888.10	Up-regulated	1.00026	5.2096e-05	0.000289311	0.00284632	3.99166	4.34538e-28	4.05798e-26	3.96731e-25
SLC1A3	ENSG00000079215.14	Up-regulated	1.02167	4.3864e-14	1.06405e-12	1.04684e-11	2.04538	1.27722e-08	1.80975e-07	1.76931e-06
SLC24A2	ENSG00000155886.11	Up-regulated	1.18733	1.31989e-06	1.05101e-05	0.000103402	1.55333	2.84116e-09	4.50104e-08	4.40047e-07
SMC1A	ENSG00000072501.18	Up-regulated	0.61663	2.91816e-10	4.33016e-09	4.26013e-08	0.77308	5.57829e-11	1.16903e-09	1.14291e-08
SMC4	ENSG00000113810.16	Up-regulated	0.538853	4.79784e-05	0.000268224	0.00263886	2.38177	1.0435e-07	1.26913e-06	1.24077e-05
SNCAIP	ENSG00000064692.19	Up-regulated	1.30422	7.15441e-16	2.14992e-14	2.11515e-13	1.85938	5.16548e-05	0.000339734	0.00332143
SORD	ENSG00000140263.14	Up-regulated	0.47742	3.29535e-06	2.4139e-05	0.000237486	1.06525	6.95021e-05	0.000440603	0.00430759
SOX2	ENSG00000181449.4	Up-regulated	0.962229	3.16589e-16	1.00552e-14	9.89256e-14	1.80809	2.35e-05	0.000169806	0.00166013
SOX3	ENSG00000134595.8	Up-regulated	0.903137	6.73976e-05	0.000362035	0.0035618	5.21979	1.7468e-20	9.58576e-19	9.3716e-18
SOX5	ENSG00000134532.18	Up-regulated	1.03601	4.12458e-09	5.0651e-08	4.98319e-07	2.63791	2.79081e-10	5.26168e-09	5.14412e-08
SPEN	ENSG00000065526.12	Up-regulated	0.547847	6.68873e-05	0.00035964	0.00353824	1.14965	4.54935e-06	3.93473e-05	0.000384682
SPICE1	ENSG00000163611.11	Up-regulated	0.650984	2.78425e-05	0.0001645	0.00161839	0.608975	3.12397e-06	2.82324e-05	0.000276016
SREK1IP1	ENSG00000153006.16	Up-regulated	0.464572	0.00142054	0.00536001	0.0527333	0.504773	2.38772e-05	0.000172142	0.00168296
SRGAP2B	ENSG00000196369.11	Up-regulated	0.563355	9.2465e-07	7.55741e-06	7.43519e-05	0.987194	1.17357e-07	1.41439e-06	1.38279e-05
SRGAP2C	ENSG00000171943.12	Up-regulated	0.5279	6.35573e-05	0.000344837	0.0033926	0.878136	0.000646351	0.00304113	0.0297318
SRGAP3	ENSG00000196220.16	Up-regulated	0.934828	5.11786e-13	1.09683e-11	1.0791e-10	1.23327	0.000298395	0.00156386	0.0152892
SRSF4	ENSG00000116350.17	Up-regulated	0.412484	0.000457012	0.00198533	0.0195322	0.73909	1.11895e-07	1.35273e-06	1.32251e-05
ST3GAL1	ENSG00000008513.16	Up-regulated	0.854435	2.75928e-11	4.75153e-10	4.67469e-09	1.28562	8.96187e-06	7.24985e-05	0.000708787
STARD9	ENSG00000159433.12	Up-regulated	0.691416	3.15885e-09	3.92814e-08	3.86461e-07	1.315	1.82557e-08	2.52184e-07	2.46549e-06
STK17B	ENSG00000081320.11	Up-regulated	0.730248	6.63591e-12	1.22596e-10	1.20613e-09	2.47468	8.32238e-07	8.43274e-06	8.24434e-05
STOX2	ENSG00000173320.12	Up-regulated	0.741076	1.92341e-16	6.25128e-15	6.15019e-14	1.17712	6.4887e-05	0.000414554	0.00405291
SUGP2	ENSG00000064607.17	Up-regulated	0.386728	0.000148767	0.000733016	0.00721162	0.885223	9.38567e-08	1.14762e-06	1.12198e-05
SUN2	ENSG00000100242.15	Up-regulated	0.624673	2.91901e-05	0.000171493	0.0016872	1.14075	0.00118427	0.00507831	0.0496485
SUV39H2	ENSG00000152455.16	Up-regulated	0.535205	0.00014232	0.000704568	0.00693174	1.66293	7.47627e-07	7.61893e-06	7.4487e-05
SYN3	ENSG00000185666.15	Up-regulated	1.0927	2.83972e-07	2.55407e-06	2.51277e-05	1.15803	9.88192e-06	7.88234e-05	0.000770623
SYNE2	ENSG00000054654.17	Up-regulated	1.01057	1.0339e-15	3.04139e-14	2.9922e-13	1.97483	0.000513274	0.00248755	0.0243197
TAC3	ENSG00000166863.12	Up-regulated	2.01035	4.75972e-14	1.14961e-12	1.13102e-11	7.4413	1.22567e-31	1.46065e-29	1.42801e-28
TBC1D1	ENSG00000065882.16	Up-regulated	0.401052	1.89573e-05	0.000116786	0.00114897	1.69222	6.16731e-06	5.17529e-05	0.000505966
TBC1D31	ENSG00000156787.17	Up-regulated	0.801852	2.31945e-09	2.93891e-08	2.89138e-07	1.31248	1.08293e-09	1.83776e-08	1.7967e-07
TBC1D5	ENSG00000131374.14	Up-regulated	0.336892	7.00741e-05	0.000374848	0.00368786	0.81478	7.31583e-06	6.07838e-05	0.000594258
TCF20	ENSG00000100207.18	Up-regulated	0.41885	0.000123931	0.000623116	0.00613039	0.924681	0.000733857	0.00339189	0.033161
TCF4	ENSG00000196628.18	Up-regulated	0.707894	6.59713e-11	1.08152e-09	1.06403e-08	1.42099	1.16365e-08	1.66211e-07	1.62497e-06
TCIM	ENSG00000176907.5	Up-regulated	0.896821	7.96076e-06	5.34057e-05	0.00052542	2.76829	6.60663e-10	1.16705e-08	1.14097e-07
TENM1	ENSG00000009694.13	Up-regulated	0.922838	1.04579e-09	1.40485e-08	1.38213e-07	1.45531	0.000256624	0.00137288	0.013422
TENM4	ENSG00000149256.16	Up-regulated	0.907589	2.68713e-10	4.01582e-09	3.95088e-08	1.84528	4.74061e-09	7.2208e-08	7.05947e-07
TFDP2	ENSG00000114126.17	Up-regulated	0.410882	2.20442e-06	1.67336e-05	0.00016463	0.806026	0.000842848	0.00380317	0.037182
THAP9	ENSG00000168152.13	Up-regulated	0.617865	5.70564e-05	0.000313324	0.00308256	0.759573	3.54464e-05	0.000243879	0.00238431
THOC1	ENSG00000079134.12	Up-regulated	0.464824	0.000657658	0.00273284	0.0268865	0.731128	0.000147221	0.000854279	0.00835193
THOC2	ENSG00000125676.20	Up-regulated	0.635537	8.07017e-08	7.99281e-07	7.86355e-06	0.605018	1.0961e-08	1.57549e-07	1.54029e-06
THSD1	ENSG00000136114.17	Up-regulated	1.46507	9.02205e-11	1.44647e-09	1.42307e-08	3.8388	1.70827e-13	4.93297e-12	4.82276e-11
TIFA	ENSG00000145365.11	Up-regulated	0.770401	0.000564527	0.00239338	0.0235467	3.0218	3.28974e-26	2.65322e-24	2.59395e-23
TLE1	ENSG00000196781.16	Up-regulated	0.64555	1.2793e-07	1.21856e-06	1.19886e-05	1.0416	7.8964e-15	2.65469e-13	2.59538e-12
TMEM131	ENSG00000075568.17	Up-regulated	0.861287	1.22916e-20	6.10495e-19	6.00622e-18	1.78195	2.07852e-12	5.2602e-11	5.14268e-10
TMEM131L	ENSG00000121210.16	Up-regulated	0.632566	6.35367e-06	4.38522e-05	0.00043143	1.31124	7.09639e-19	3.3846e-17	3.30898e-16
TMEM44	ENSG00000145014.17	Up-regulated	0.667484	0.000525806	0.00224571	0.0220939	1.16516	0.00104672	0.00458326	0.0448086
TMLHE	ENSG00000185973.11	Up-regulated	0.516136	0.000216128	0.00102248	0.0100595	0.604208	0.000100924	0.00060886	0.00595257
TMPRSS5	ENSG00000166682.13	Up-regulated	0.924675	0.000876423	0.00353228	0.0347516	3.26871	1.85849e-21	1.08712e-19	1.06283e-18
TMSB15A	ENSG00000158164.7	Up-regulated	0.732271	2.16331e-05	0.000131384	0.00129259	1.74355	0.000169566	0.000965691	0.00944115
TNRC6A	ENSG00000090905.19	Up-regulated	0.409857	3.18348e-06	2.34015e-05	0.00023023	0.322255	0.00131634	0.00555512	0.05431
TOP2A	ENSG00000131747.15	Up-regulated	0.613177	1.13947e-07	1.09612e-06	1.07839e-05	3.73003	1.03989e-07	1.2657e-06	1.23742e-05
TRDMT1	ENSG00000107614.22	Up-regulated	1.05749	1.22047e-11	2.19423e-10	2.15875e-09	1.12022	2.09357e-07	2.39658e-06	2.34303e-05
TUBB	ENSG00000196230.13	Up-regulated	0.340654	0.0006129	0.00256789	0.0252636	1.11049	9.16513e-32	1.10877e-29	1.084e-28
TUBGCP3	ENSG00000126216.15	Up-regulated	0.605021	7.4547e-06	5.03741e-05	0.000495595	0.955319	3.54283e-05	0.00024386	0.00238411
UBR5	ENSG00000104517.13	Up-regulated	0.531463	7.13364e-11	1.16151e-09	1.14272e-08	0.773735	9.86078e-05	0.000597597	0.00584245
UGT8	ENSG00000174607.11	Up-regulated	0.754755	0.000906409	0.00363563	0.0357683	1.4563	6.09365e-10	1.07882e-08	1.05472e-07
UHRF2	ENSG00000147854.17	Up-regulated	0.515192	2.65584e-06	1.99075e-05	0.000195856	0.959407	7.9933e-09	1.17754e-07	1.15123e-06
UNC5A	ENSG00000113763.12	Up-regulated	0.848939	6.36542e-05	0.000345027	0.00339448	1.87335	7.72852e-05	0.000484105	0.00473289
UNG	ENSG00000076248.10	Up-regulated	0.443452	1.76412e-05	0.000109525	0.00107754	1.45373	9.94956e-05	0.000602292	0.00588835
VPS13A	ENSG00000197969.14	Up-regulated	0.748182	4.07104e-13	8.81513e-12	8.67258e-11	0.556483	3.19416e-06	2.87529e-05	0.000281105
WDHD1	ENSG00000198554.12	Up-regulated	0.516664	0.000526349	0.00224746	0.0221111	2.01319	8.33307e-22	5.04056e-20	4.92794e-19
WDR27	ENSG00000184465.16	Up-regulated	0.958945	6.57614e-13	1.38455e-11	1.36216e-10	0.596583	5.21046e-08	6.69934e-07	6.54966e-06
WDR33	ENSG00000136709.12	Up-regulated	0.296548	0.000384657	0.00170554	0.0167795	0.324078	0.00111552	0.00483283	0.0472485
WDR76	ENSG00000092470.12	Up-regulated	0.545422	0.000119528	0.000602971	0.0059322	2.23942	2.20215e-06	2.05771e-05	0.000201173
WNT7B	ENSG00000188064.10	Up-regulated	1.18087	1.42652e-05	9.03069e-05	0.000888465	2.97575	8.57446e-06	6.96823e-05	0.000681254
XPO1	ENSG00000082898.17	Up-regulated	0.317271	0.000245927	0.00114885	0.0113027	0.595366	7.13014e-06	5.93955e-05	0.000580685
YEATS2	ENSG00000163872.16	Up-regulated	0.353818	0.000771995	0.00315316	0.0310217	1.25825	0.000322781	0.00167028	0.0163296
YLPM1	ENSG00000119596.18	Up-regulated	0.349361	0.00106263	0.00417714	0.0410958	0.651909	0.00108354	0.00471738	0.0461198
ZADH2	ENSG00000180011.7	Up-regulated	0.49636	4.66899e-05	0.000262335	0.00258093	1.27825	6.59707e-29	6.58428e-27	6.43718e-26
ZBTB18	ENSG00000179456.10	Up-regulated	0.867671	5.09034e-11	8.48626e-10	8.34902e-09	1.91012	1.23122e-11	2.8249e-10	2.76179e-09
ZBTB33	ENSG00000177485.7	Up-regulated	0.363729	0.000338008	0.00152085	0.0149626	0.582655	0.000230086	0.0012583	0.0123019
ZC3H12C	ENSG00000149289.11	Up-regulated	0.854318	7.42073e-14	1.73961e-12	1.71148e-11	0.682169	6.38384e-06	5.34576e-05	0.000522632
ZFHX2	ENSG00000136367.14	Up-regulated	0.800748	0.000367124	0.00163777	0.0161128	1.83207	2.58065e-15	9.17825e-14	8.97319e-13
ZFPM2	ENSG00000169946.14	Up-regulated	1.4938	2.69817e-26	2.13028e-24	2.09583e-23	1.79625	1.73847e-05	0.000130092	0.00127185
ZGRF1	ENSG00000138658.15	Up-regulated	0.782133	2.15739e-07	1.98016e-06	1.94814e-05	2.08206	6.00018e-24	4.20249e-22	4.1086e-21
ZMAT1	ENSG00000166432.15	Up-regulated	0.773411	0.000155963	0.000763979	0.00751624	1.16508	0.00100947	0.00444212	0.0434287
ZMYM1	ENSG00000197056.11	Up-regulated	0.403769	0.000419751	0.00184114	0.0181137	1.11569	6.10205e-10	1.07911e-08	1.055e-07
ZNF100	ENSG00000197020.11	Up-regulated	1.46621	1.0673e-15	3.12863e-14	3.07804e-13	0.83123	7.84381e-06	6.46993e-05	0.000632538
ZNF107	ENSG00000196247.11	Up-regulated	0.76445	5.093e-08	5.22345e-07	5.13897e-06	1.39422	7.58531e-18	3.32774e-16	3.25339e-15
ZNF141	ENSG00000131127.14	Up-regulated	0.56743	5.47318e-05	0.000302244	0.00297356	0.467866	0.000324366	0.00167631	0.0163886
ZNF227	ENSG00000131115.16	Up-regulated	0.494238	0.000618866	0.00258965	0.0254777	0.845935	0.0013104	0.00553885	0.054151
ZNF248	ENSG00000198105.14	Up-regulated	0.513532	5.03552e-05	0.000280388	0.00275853	0.650059	8.8576e-06	7.18005e-05	0.000701963
ZNF253	ENSG00000256771.4	Up-regulated	0.712503	2.6388e-06	1.98191e-05	0.000194986	0.976338	8.82348e-05	0.000542975	0.00530844
ZNF273	ENSG00000198039.11	Up-regulated	0.538525	0.00081712	0.00331965	0.0326596	0.633549	6.31315e-05	0.00040556	0.00396499
ZNF367	ENSG00000165244.7	Up-regulated	0.617805	0.0012306	0.00474167	0.0466499	2.24353	1.49119e-07	1.7587e-06	1.71941e-05
ZNF397	ENSG00000186812.13	Up-regulated	0.736575	1.3546e-12	2.75161e-11	2.70711e-10	0.906174	0.00042646	0.00211684	0.0206954
ZNF462	ENSG00000148143.13	Up-regulated	0.655159	3.39301e-20	1.61342e-18	1.58732e-17	1.47935	1.18833e-05	9.27039e-05	0.000906327
ZNF486	ENSG00000256229.8	Up-regulated	0.58342	8.82487e-05	0.000457734	0.00450331	1.31551	4.86939e-08	6.2963e-07	6.15563e-06
ZNF516	ENSG00000101493.11	Up-regulated	0.793065	6.33581e-11	1.03969e-09	1.02288e-08	1.49744	3.90898e-06	3.45258e-05	0.000337544
ZNF558	ENSG00000167785.9	Up-regulated	0.45621	0.000690282	0.00285212	0.02806	7.73935	4.2856e-17	1.71952e-15	1.6811e-14
ZNF609	ENSG00000180357.9	Up-regulated	0.55936	8.52932e-08	8.40776e-07	8.27179e-06	1.0771	2.11836e-13	6.08418e-12	5.94824e-11
ZNF638	ENSG00000075292.19	Up-regulated	0.529194	0.000161111	0.000786433	0.00773715	0.552374	6.48997e-05	0.000414554	0.00405291
ZNF66	ENSG00000160229.13	Up-regulated	1.18561	4.87911e-10	6.95034e-09	6.83794e-08	2.01355	7.19832e-05	0.000454348	0.00444196
ZNF718	ENSG00000250312.8	Up-regulated	0.543075	4.95781e-05	0.000276337	0.00271868	1.39916	6.27274e-08	7.90602e-07	7.72938e-06
ZNF724	ENSG00000196081.9	Up-regulated	0.597073	0.000993348	0.00394464	0.0388085	1.79403	5.90249e-09	8.87541e-08	8.67711e-07
A2M	ENSG00000175899.14	Down-regulated	-0.869429	1.99773e-05	0.000122273	0.00120295	-3.81356	4.62129e-17	1.84493e-15	1.80371e-14
AAGAB	ENSG00000103591.13	Down-regulated	-0.749513	7.70769e-10	1.05401e-08	1.03697e-07	-1.71772	1.06435e-05	8.40581e-05	0.0008218
ABLIM1	ENSG00000099204.20	Down-regulated	-1.39839	2.81168e-26	2.20948e-24	2.17375e-23	-4.27125	1.68894e-12	4.32915e-11	4.23243e-10
AC007906.2	ENSG00000277639.2	Down-regulated	-1.60256	0.00102501	0.00405689	0.0399129	-4.92086	4.6304e-08	6.00579e-07	5.8716e-06
ACTA2	ENSG00000107796.13	Down-regulated	-3.93221	4.38593e-156	2.44706e-152	2.40748e-151	-3.17612	1.49484e-12	3.84397e-11	3.75809e-10
ACTG2	ENSG00000163017.14	Down-regulated	-4.12761	3.86433e-46	9.37409e-44	9.22249e-43	-3.66723	6.01937e-06	5.05646e-05	0.000494349
ADAM12	ENSG00000148848.14	Down-regulated	-1.06591	1.99238e-05	0.000122022	0.00120048	-2.85355	1.71921e-33	2.45125e-31	2.39648e-30
ADAM19	ENSG00000135074.15	Down-regulated	-1.29683	3.6093e-12	6.83398e-11	6.72347e-10	-0.943802	4.65796e-05	0.000310058	0.00303131
ADAMTS15	ENSG00000166106.3	Down-regulated	-1.74463	2.6414e-17	9.32736e-16	9.17652e-15	-1.56377	7.82157e-09	1.15544e-07	1.12962e-06
ADAMTS16	ENSG00000145536.15	Down-regulated	-2.93575	1.25293e-31	1.47687e-29	1.45299e-28	-2.63029	0.000103699	0.000624423	0.00610472
ADAMTS5	ENSG00000154736.6	Down-regulated	-0.748362	1.071e-05	6.98614e-05	0.000687316	-3.84412	1.18083e-09	1.9933e-08	1.94877e-07
ADAMTSL3	ENSG00000156218.13	Down-regulated	-2.72228	5.01661e-16	1.53226e-14	1.50748e-13	-3.42864	0.000194783	0.0010872	0.0106291
ADGRA2	ENSG00000020181.18	Down-regulated	-1.68819	5.04867e-16	1.53925e-14	1.51435e-13	-3.96028	6.49197e-18	2.86382e-16	2.79984e-15
ADGRG2	ENSG00000173698.18	Down-regulated	-2.06943	2.54954e-05	0.000151704	0.0014925	-4.26959	1.11707e-05	8.77876e-05	0.000858262
ADI1	ENSG00000182551.14	Down-regulated	-1.24027	4.65948e-21	2.42206e-19	2.38289e-18	-1.0474	3.46269e-05	0.000238858	0.00233522
ALDH1A1	ENSG00000165092.13	Down-regulated	-1.13492	2.85665e-09	3.5843e-08	3.52633e-07	-5.12719	2.19664e-06	2.05616e-05	0.000201022
ALDH1A3	ENSG00000184254.17	Down-regulated	-3.05882	9.99199e-21	5.00736e-19	4.92639e-18	-4.17289	1.94202e-08	2.67115e-07	2.61147e-06
ALG1	ENSG00000033011.12	Down-regulated	-0.667335	2.73064e-06	2.04134e-05	0.000200832	-1.08955	9.32563e-05	0.000570109	0.00557372
ALG3	ENSG00000214160.10	Down-regulated	-0.509905	0.00111804	0.00436626	0.0429565	-0.90675	0.000235615	0.00128021	0.012516
ALPK2	ENSG00000198796.7	Down-regulated	-0.894886	4.31797e-06	3.08996e-05	0.000303999	-4.92141	2.2811e-08	3.09254e-07	3.02345e-06
ALX4	ENSG00000052850.8	Down-regulated	-3.39091	9.64801e-09	1.10533e-07	1.08745e-06	-6.83119	7.56274e-10	1.31844e-08	1.28899e-07
ANXA1	ENSG00000135046.14	Down-regulated	-2.1802	8.56082e-11	1.3778e-09	1.35552e-08	-4.36224	4.44521e-07	4.77053e-06	4.66395e-05
ANXA2	ENSG00000182718.16	Down-regulated	-1.40341	4.22388e-20	1.97484e-18	1.9429e-17	-2.58432	3.50856e-05	0.000241709	0.00236309
ANXA3	ENSG00000138772.13	Down-regulated	-2.1896	3.55821e-12	6.74488e-11	6.6358e-10	-3.10917	0.000157839	0.00090732	0.00887048
AP2M1	ENSG00000161203.13	Down-regulated	-0.763545	4.5682e-23	2.84247e-21	2.7965e-20	-0.547501	4.68856e-06	4.03838e-05	0.000394816
APMAP	ENSG00000101474.12	Down-regulated	-0.297756	0.00066625	0.00276648	0.0272174	-0.566544	2.0551e-06	1.9316e-05	0.000188844
AQP1	ENSG00000240583.12	Down-regulated	-2.27362	1.44025e-19	6.39442e-18	6.29101e-17	-3.88887	1.75432e-05	0.00013091	0.00127985
ARCN1	ENSG00000095139.14	Down-regulated	-0.341296	5.95601e-05	0.000325471	0.00320207	-0.764205	1.20404e-08	1.71519e-07	1.67687e-06
ARF4	ENSG00000168374.11	Down-regulated	-0.424413	0.000873377	0.00352255	0.0346559	-1.97514	0.000276356	0.00146567	0.0143292
ARHGAP1	ENSG00000175220.12	Down-regulated	-0.738429	2.06996e-07	1.90577e-06	1.87495e-05	-0.907976	1.77056e-09	2.891e-08	2.82641e-07
ARHGAP10	ENSG00000071205.12	Down-regulated	-1.48866	4.60329e-09	5.57929e-08	5.48906e-07	-2.17247	8.32833e-11	1.69205e-09	1.65425e-08
ARHGAP24	ENSG00000138639.18	Down-regulated	-1.03154	0.000968649	0.00385662	0.0379425	-2.60896	3.28599e-24	2.33218e-22	2.28007e-21
ARHGAP28	ENSG00000088756.12	Down-regulated	-0.682758	9.80608e-05	0.000503634	0.00495489	-0.709943	0.000747237	0.00344078	0.0336391
ARL1	ENSG00000120805.14	Down-regulated	-0.476797	0.00115707	0.00449246	0.0441981	-1.57813	6.08247e-07	6.27866e-06	6.13838e-05
ARL4A	ENSG00000122644.13	Down-regulated	-1.37952	5.57096e-16	1.69232e-14	1.66495e-13	-2.22809	3.35672e-24	2.37184e-22	2.31884e-21
ARL4C	ENSG00000188042.8	Down-regulated	-0.872395	5.92656e-10	8.28271e-09	8.14876e-08	-2.4569	7.1064e-07	7.26983e-06	7.10741e-05
ARMCX2	ENSG00000184867.14	Down-regulated	-0.900329	1.04229e-11	1.88603e-10	1.85553e-09	-1.06688	0.000168044	0.000959421	0.00937985
ARPC3	ENSG00000111229.16	Down-regulated	-0.359287	2.04292e-05	0.000124751	0.00122734	-0.605248	2.21391e-05	0.000160993	0.00157396
ARSB	ENSG00000113273.17	Down-regulated	-0.589696	3.71018e-08	3.87889e-07	3.81616e-06	-1.0583	3.03029e-05	0.00021224	0.00207498
ASAH1	ENSG00000104763.19	Down-regulated	-0.762232	5.45496e-10	7.68562e-09	7.56133e-08	-1.22007	4.38611e-06	3.81381e-05	0.00037286
ASPN	ENSG00000106819.13	Down-regulated	-1.92253	0.000341599	0.00153536	0.0151053	-6.96312	4.988e-10	8.99022e-09	8.78936e-08
ASS1	ENSG00000130707.18	Down-regulated	-1.0781	2.13205e-10	3.22369e-09	3.17156e-08	-2.46103	8.2883e-06	6.75975e-05	0.000660872
ATP6AP1	ENSG00000071553.17	Down-regulated	-0.474386	7.29363e-05	0.000387804	0.00381533	-1.04029	9.32867e-05	0.000570109	0.00557372
ATP6V0B	ENSG00000117410.14	Down-regulated	-0.30312	0.000487863	0.00210189	0.020679	-0.985497	3.10347e-13	8.6642e-12	8.47062e-11
ATP6V0D1	ENSG00000159720.12	Down-regulated	-0.616414	4.34634e-10	6.22851e-09	6.12778e-08	-1.16804	2.21357e-07	2.51412e-06	2.45795e-05
ATP6V1E1	ENSG00000131100.13	Down-regulated	-0.515224	8.99097e-08	8.8161e-07	8.67353e-06	-0.8642	2.70299e-08	3.61206e-07	3.53136e-06
B3GALNT1	ENSG00000169255.15	Down-regulated	-1.6225	2.5392e-10	3.80493e-09	3.7434e-08	-1.36912	3.00266e-09	4.73808e-08	4.63222e-07
BCAP31	ENSG00000185825.17	Down-regulated	-0.605875	9.37532e-10	1.26859e-08	1.24807e-07	-1.01939	0.000467744	0.00229404	0.0224279
BET1L	ENSG00000177951.17	Down-regulated	-0.702683	3.8445e-07	3.38324e-06	3.32853e-05	-1.0894	2.98394e-05	0.000209801	0.00205114
BMP4	ENSG00000125378.16	Down-regulated	-2.53712	1.74611e-48	4.63911e-46	4.56409e-45	-4.71757	7.40234e-07	7.55322e-06	7.38447e-05
BMP6	ENSG00000153162.9	Down-regulated	-1.81446	5.19371e-14	1.24545e-12	1.22531e-11	-2.39808	8.93922e-05	0.000549559	0.0053728
BMPER	ENSG00000164619.10	Down-regulated	-1.52258	4.49975e-05	0.000253422	0.00249323	-2.9619	1.44735e-07	1.71459e-06	1.67628e-05
BNC2	ENSG00000173068.18	Down-regulated	-2.02941	1.93513e-11	3.39519e-10	3.34029e-09	-5.13387	1.38497e-33	1.99733e-31	1.9527e-30
BRINP1	ENSG00000078725.13	Down-regulated	-1.3356	4.18549e-12	7.87154e-11	7.74424e-10	-1.71373	1.28909e-09	2.16235e-08	2.11404e-07
C14orf119	ENSG00000179933.6	Down-regulated	-0.67285	1.17618e-08	1.3293e-07	1.3078e-06	-0.832314	0.000566352	0.00270781	0.0264731
C1orf122	ENSG00000197982.14	Down-regulated	-0.607906	6.29637e-07	5.29857e-06	5.21288e-05	-1.00802	0.000691207	0.00322368	0.0315166
C1S	ENSG00000182326.15	Down-regulated	-2.06804	3.24906e-16	1.02998e-14	1.01332e-13	-1.82467	8.07993e-06	6.62364e-05	0.000647565
C21orf62	ENSG00000205929.11	Down-regulated	-1.09872	6.95196e-06	4.734e-05	0.000465745	-3.4597	3.96913e-05	0.000270175	0.00264139
C7	ENSG00000112936.19	Down-regulated	-1.92525	3.52018e-07	3.11256e-06	3.06223e-05	-7.23951	3.82637e-13	1.05407e-11	1.03052e-10
CA11	ENSG00000063180.9	Down-regulated	-1.08412	2.44567e-12	4.77662e-11	4.69937e-10	-0.827238	1.3295e-05	0.000102416	0.00100128
CADPS2	ENSG00000081803.16	Down-regulated	-0.983315	0.00117198	0.00454298	0.0446951	-3.68283	2.28035e-07	2.58445e-06	2.5267e-05
CALB1	ENSG00000104327.7	Down-regulated	-1.59641	1.47381e-06	1.16131e-05	0.000114253	-1.86202	1.01375e-06	1.00926e-05	9.86709e-05
CALCA	ENSG00000110680.12	Down-regulated	-2.13325	1.54106e-05	9.68254e-05	0.000952596	-4.29365	5.7826e-05	0.000375528	0.00367138
CALCB	ENSG00000175868.14	Down-regulated	-2.3492	2.55333e-07	2.31891e-06	2.28141e-05	-5.21295	2.81193e-06	2.56887e-05	0.000251147
CALCRL	ENSG00000064989.13	Down-regulated	-1.22684	0.000898195	0.00360614	0.0354782	-2.73928	4.07481e-07	4.39963e-06	4.30133e-05
CANX	ENSG00000127022.15	Down-regulated	-0.382629	8.15182e-05	0.000426258	0.00419365	-0.756658	8.92017e-16	3.28217e-14	3.20884e-13
CAST	ENSG00000153113.23	Down-regulated	-0.587627	7.55407e-07	6.26019e-06	6.15895e-05	-2.42241	1.43497e-05	0.000109747	0.00107295
CCBE1	ENSG00000183287.14	Down-regulated	-1.26883	3.8494e-07	3.38577e-06	3.33102e-05	-4.05808	1.50146e-10	2.91334e-09	2.84825e-08
CCDC141	ENSG00000163492.15	Down-regulated	-1.82321	0.000208695	0.000991243	0.00975213	-4.20593	7.67785e-05	0.000481948	0.0047118
CCDC149	ENSG00000181982.18	Down-regulated	-0.59319	0.000134359	0.000669513	0.00658686	-0.79749	0.00112562	0.00486733	0.0475859
CCDC6	ENSG00000108091.11	Down-regulated	-0.439234	5.16134e-06	3.63138e-05	0.000357265	-1.06538	0.000205108	0.00113926	0.011138
CCDC80	ENSG00000091986.15	Down-regulated	-1.50421	1.31627e-12	2.68352e-11	2.64012e-10	-2.21145	8.47047e-26	6.69628e-24	6.54667e-23
CCL2	ENSG00000108691.9	Down-regulated	-2.9459	6.34718e-77	4.82905e-74	4.75096e-73	-2.06179	0.00087424	0.00392928	0.0384149
CCN2	ENSG00000118523.6	Down-regulated	-2.02604	1.4525e-07	1.37123e-06	1.34906e-05	-3.55837	2.94836e-07	3.26281e-06	3.18991e-05
CCNO	ENSG00000152669.9	Down-regulated	-2.02257	0.000133065	0.000663264	0.00652537	-3.37288	5.11851e-05	0.000336923	0.00329396
CD44	ENSG00000026508.19	Down-regulated	-1.77071	5.95235e-23	3.66288e-21	3.60365e-20	-2.45652	1.84802e-36	3.43151e-34	3.35484e-33
CD59	ENSG00000085063.16	Down-regulated	-0.678463	1.98286e-09	2.54909e-08	2.50787e-07	-1.67576	0.000998382	0.00440419	0.0430579
CD63	ENSG00000135404.11	Down-regulated	-0.52318	0.000301615	0.00137447	0.0135224	-1.30802	6.34954e-08	7.99652e-07	7.81786e-06
CDC20B	ENSG00000164287.12	Down-regulated	-2.34418	1.19791e-05	7.7296e-05	0.00076046	-3.95296	1.26837e-05	9.81806e-05	0.00095987
CDC42EP5	ENSG00000167617.3	Down-regulated	-0.863987	0.00125407	0.00481768	0.0473977	-1.58579	7.65644e-05	0.000481213	0.00470462
CDH6	ENSG00000113361.13	Down-regulated	-2.07191	2.61931e-52	8.27208e-50	8.1383e-49	-3.70909	4.13331e-12	1.01234e-10	9.89726e-10
CDK6	ENSG00000105810.9	Down-regulated	-0.721681	2.74851e-06	2.05286e-05	0.000201966	-1.4614	0.000828286	0.00375231	0.0366848
CDO1	ENSG00000129596.5	Down-regulated	-0.617012	6.80417e-09	8.01465e-08	7.88504e-07	-1.30188	0.000229753	0.00125691	0.0122883
CEBPD	ENSG00000221869.5	Down-regulated	-1.16473	5.03918e-07	4.32987e-06	4.25984e-05	-2.1441	5.7602e-08	7.31779e-07	7.1543e-06
CEBPZOS	ENSG00000218739.10	Down-regulated	-1.67181	2.76913e-27	2.34089e-25	2.30303e-24	-0.746767	1.09047e-06	1.08009e-05	0.000105596
CFH	ENSG00000000971.16	Down-regulated	-3.30006	1.76441e-16	5.75686e-15	5.66376e-14	-4.23244	4.99645e-08	6.44494e-07	6.30094e-06
CFI	ENSG00000205403.13	Down-regulated	-1.03775	4.46828e-09	5.43138e-08	5.34354e-07	-5.53513	3.26736e-54	1.93246e-51	1.88929e-50
CGNL1	ENSG00000128849.10	Down-regulated	-2.27677	5.40103e-23	3.33588e-21	3.28194e-20	-2.98236	0.000313089	0.00162878	0.0159239
CHIC2	ENSG00000109220.11	Down-regulated	-0.638767	0.00120293	0.00465325	0.04578	-1.52247	0.000158384	0.000909794	0.00889467
CHPF	ENSG00000123989.14	Down-regulated	-0.739268	4.67227e-05	0.000262412	0.00258168	-1.24984	3.0846e-07	3.3971e-06	3.3212e-05
CHRM2	ENSG00000181072.11	Down-regulated	-2.18519	1.30141e-19	5.80881e-18	5.71487e-17	-3.37978	1.52228e-08	2.13427e-07	2.08658e-06
CLDN1	ENSG00000163347.6	Down-regulated	-2.95897	9.9302e-54	3.39208e-51	3.33722e-50	-4.40832	2.70227e-06	2.48575e-05	0.000243021
CLDN19	ENSG00000164007.11	Down-regulated	-2.51969	5.41529e-19	2.28315e-17	2.24623e-16	-3.47709	0.000206141	0.00114301	0.0111747
CLDN2	ENSG00000165376.11	Down-regulated	-2.30342	3.42117e-08	3.58794e-07	3.52992e-06	-4.12691	2.0174e-05	0.000148255	0.00144943
CLEC19A	ENSG00000261210.8	Down-regulated	-2.92714	4.55292e-26	3.47976e-24	3.42349e-23	-3.735	7.23541e-05	0.000456328	0.00446133
CLIC6	ENSG00000159212.12	Down-regulated	-4.33263	8.35027e-37	1.4409e-34	1.41759e-33	-4.08134	1.05046e-05	8.31669e-05	0.000813087
CLPTM1	ENSG00000104853.16	Down-regulated	-0.554893	7.60061e-06	5.12154e-05	0.000503872	-0.94235	1.09837e-07	1.3308e-06	1.30106e-05
CLSTN2	ENSG00000158258.16	Down-regulated	-1.75212	1.83222e-47	4.57728e-45	4.50326e-44	-4.4006	2.5257e-39	5.76184e-37	5.63311e-36
CLTB	ENSG00000175416.14	Down-regulated	-0.472349	3.71968e-05	0.000213878	0.00210419	-1.12549	3.06268e-06	2.77256e-05	0.000271061
CLU	ENSG00000120885.22	Down-regulated	-0.49325	0.000167017	0.000811945	0.00798815	-1.08026	0.00126171	0.00536421	0.0524436
CNPY2	ENSG00000257727.6	Down-regulated	-0.651088	7.05402e-07	5.87957e-06	5.78449e-05	-0.771146	0.000378569	0.00191188	0.0186917
CNTN6	ENSG00000134115.13	Down-regulated	-1.40441	5.92411e-06	4.11614e-05	0.000404958	-6.14546	2.92981e-07	3.24453e-06	3.17204e-05
COBLL1	ENSG00000082438.17	Down-regulated	-0.909869	0.000206335	0.000980869	0.00965006	-3.76898	2.95761e-05	0.000208062	0.00203414
COL12A1	ENSG00000111799.21	Down-regulated	-1.465	4.58789e-16	1.41422e-14	1.39135e-13	-5.35067	2.51863e-49	1.0055e-46	9.83037e-46
COL14A1	ENSG00000187955.12	Down-regulated	-3.12435	3.72196e-37	6.5577e-35	6.45165e-34	-5.472	2.53927e-20	1.37924e-18	1.34842e-17
COL25A1	ENSG00000188517.16	Down-regulated	-2.00156	7.21478e-28	6.52762e-26	6.42206e-25	-1.65282	8.73459e-07	8.80017e-06	8.60356e-05
COL26A1	ENSG00000160963.14	Down-regulated	-1.1157	5.9382e-17	2.03259e-15	1.99972e-14	-1.52106	0.000431713	0.00213869	0.0209091
COL3A1	ENSG00000168542.15	Down-regulated	-0.690222	0.00116772	0.00452962	0.0445636	-6.79896	3.00278e-168	4.79514e-164	4.68801e-163
COL8A1	ENSG00000144810.16	Down-regulated	-2.93584	3.98357e-11	6.74186e-10	6.63283e-09	-4.83252	2.30222e-05	0.000166656	0.00162932
COLEC12	ENSG00000158270.12	Down-regulated	-2.08127	1.80931e-43	4.03789e-41	3.97259e-40	-5.96152	8.29281e-15	2.7821e-13	2.71994e-12
COLGALT2	ENSG00000198756.12	Down-regulated	-0.904761	9.42849e-07	7.69114e-06	7.56676e-05	-0.92356	7.79133e-06	6.42996e-05	0.00062863
COPB2	ENSG00000184432.10	Down-regulated	-0.344145	0.00023342	0.00109839	0.0108063	-1.15718	1.30503e-06	1.27228e-05	0.000124385
COPG1	ENSG00000181789.14	Down-regulated	-0.459579	7.46097e-06	5.03758e-05	0.000495612	-1.28175	3.72148e-23	2.44561e-21	2.39097e-20
COPZ2	ENSG00000005243.10	Down-regulated	-2.56904	5.1512e-13	1.10257e-11	1.08474e-10	-3.94748	1.84182e-07	2.12976e-06	2.08218e-05
CPA4	ENSG00000128510.12	Down-regulated	-3.91705	1.47756e-59	7.0661e-57	6.95183e-56	-4.03755	0.000115998	0.000688308	0.0067293
CPLX3	ENSG00000213578.6	Down-regulated	-2.39874	3.24242e-26	2.52328e-24	2.48247e-23	-4.00674	3.64383e-06	3.25257e-05	0.00031799
CPT1A	ENSG00000110090.13	Down-regulated	-0.948774	0.000689385	0.00284912	0.0280304	-2.11761	0.000633422	0.00299087	0.0292405
CPVL	ENSG00000106066.15	Down-regulated	-2.03139	4.25432e-22	2.4057e-20	2.3668e-19	-3.48053	0.000116354	0.000689446	0.00674042
CPZ	ENSG00000109625.19	Down-regulated	-1.57911	6.8618e-08	6.91468e-07	6.80285e-06	-3.64982	1.41618e-13	4.12682e-12	4.03462e-11
CRISPLD2	ENSG00000103196.12	Down-regulated	-1.76124	7.14237e-27	5.83166e-25	5.73735e-24	-2.41778	2.1164e-08	2.89604e-07	2.83133e-06
CRLS1	ENSG00000088766.12	Down-regulated	-0.74702	6.68592e-05	0.000359604	0.00353789	-1.25603	6.26431e-11	1.30254e-09	1.27343e-08
CRPPA	ENSG00000214960.10	Down-regulated	-1.78155	0.0001061	0.000541433	0.00532677	-2.23443	0.00106939	0.00466402	0.0455981
CRX	ENSG00000105392.16	Down-regulated	-3.54818	9.83777e-19	3.98704e-17	3.92256e-16	-3.32246	0.000977642	0.00431866	0.0422217
CRYAB	ENSG00000109846.9	Down-regulated	-3.45182	2.73051e-67	1.82813e-64	1.79856e-63	-2.13793	4.23438e-06	3.70311e-05	0.000362038
CTHRC1	ENSG00000164932.13	Down-regulated	-1.36563	0.000256318	0.00119174	0.0117247	-2.53439	2.65024e-05	0.000188347	0.00184139
CXCL14	ENSG00000145824.13	Down-regulated	-3.64366	1.32378e-122	3.16535e-119	3.11416e-118	-5.62835	1.49001e-09	2.4657e-08	2.41061e-07
CXXC5	ENSG00000171604.12	Down-regulated	-1.04639	8.35136e-21	4.2104e-19	4.14231e-18	-1.40576	0.000191983	0.00107421	0.0105021
CYB5R2	ENSG00000166394.15	Down-regulated	-1.16846	0.000751265	0.0030775	0.0302773	-3.98967	1.51115e-05	0.000114864	0.00112298
CYGB	ENSG00000161544.10	Down-regulated	-1.33085	2.88498e-08	3.06985e-07	3.02021e-06	-1.96738	3.40795e-09	5.33545e-08	5.21625e-07
CYP1B1	ENSG00000138061.12	Down-regulated	-1.43899	2.48501e-13	5.55972e-12	5.46981e-11	-5.581	5.25521e-17	2.08239e-15	2.03587e-14
DAB2	ENSG00000153071.15	Down-regulated	-1.679	3.18818e-09	3.96168e-08	3.89761e-07	-5.68857	1.20968e-10	2.37606e-09	2.32298e-08
DAD1	ENSG00000129562.11	Down-regulated	-0.410851	4.53231e-06	3.22816e-05	0.000317596	-0.946074	0.00011657	0.000690471	0.00675044
DCN	ENSG00000011465.17	Down-regulated	-1.40196	4.31652e-05	0.00024417	0.00240221	-3.66917	3.11378e-09	4.90374e-08	4.79417e-07
DDAH1	ENSG00000153904.20	Down-regulated	-0.915393	3.4868e-15	9.64661e-14	9.49061e-13	-1.14935	1.40635e-05	0.000107713	0.00105306
DDIT4L	ENSG00000145358.6	Down-regulated	-2.02743	2.76066e-19	1.19093e-17	1.17167e-16	-1.45429	4.00626e-12	9.82733e-11	9.60776e-10
DDR2	ENSG00000162733.19	Down-regulated	-1.15056	4.82715e-17	1.66591e-15	1.63897e-14	-2.04973	6.03208e-29	6.13543e-27	5.99835e-26
DHDDS	ENSG00000117682.17	Down-regulated	-0.351848	0.00088324	0.00355291	0.0349546	-0.616384	2.83992e-07	3.15593e-06	3.08542e-05
DIABLO	ENSG00000184047.19	Down-regulated	-0.353088	0.000172377	0.000835335	0.00821826	-0.526298	0.00068047	0.00317732	0.0310633
DMKN	ENSG00000161249.21	Down-regulated	-1.61483	5.21247e-09	6.25422e-08	6.15307e-07	-3.34312	0.000192331	0.0010754	0.0105137
DNAJB11	ENSG00000090520.11	Down-regulated	-0.450755	1.65873e-05	0.000103558	0.00101883	-0.654127	3.19329e-06	2.87529e-05	0.000281105
DNAJB9	ENSG00000128590.5	Down-regulated	-0.66333	4.23731e-05	0.000240339	0.00236453	-1.07032	6.01203e-08	7.60144e-07	7.4316e-06
DNAJC3	ENSG00000102580.15	Down-regulated	-0.634082	3.1895e-08	3.35972e-07	3.30538e-06	-2.02823	7.09553e-08	8.85223e-07	8.65445e-06
DOLK	ENSG00000175283.8	Down-regulated	-0.495384	0.00109426	0.00428138	0.0421214	-1.1153	0.000950406	0.00421819	0.0412394
DSC1	ENSG00000134765.9	Down-regulated	-2.40596	4.53899e-13	9.79042e-12	9.63209e-11	-4.71237	1.52329e-05	0.000115615	0.00113032
EBNA1BP2	ENSG00000117395.12	Down-regulated	-0.571019	9.47185e-07	7.72235e-06	7.59747e-05	-0.839162	4.63217e-07	4.96117e-06	4.85033e-05
EDNRA	ENSG00000151617.17	Down-regulated	-1.75041	3.50483e-16	1.09858e-14	1.08081e-13	-4.25127	6.35183e-13	1.70474e-11	1.66666e-10
EFEMP1	ENSG00000115380.20	Down-regulated	-2.65644	3.18327e-56	1.29955e-53	1.27854e-52	-4.4806	1.04988e-06	1.04394e-05	0.000102061
EFNA5	ENSG00000184349.13	Down-regulated	-1.15921	5.36098e-08	5.47814e-07	5.38955e-06	-1.84581	3.52216e-11	7.51944e-10	7.35144e-09
EGFL6	ENSG00000198759.12	Down-regulated	-4.71697	7.09519e-56	2.8276e-53	2.78187e-52	-5.81277	3.45991e-08	4.56245e-07	4.46052e-06
EGFR	ENSG00000146648.18	Down-regulated	-0.710162	0.000464143	0.00201265	0.019801	-3.39392	1.03761e-05	8.23133e-05	0.000804742
EHD3	ENSG00000013016.16	Down-regulated	-0.537012	6.75891e-06	4.62513e-05	0.000455033	-1.01175	8.6005e-07	8.6815e-06	8.48754e-05
EHD4	ENSG00000103966.11	Down-regulated	-0.937599	5.45815e-07	4.6564e-06	4.58109e-05	-2.56752	5.76071e-12	1.38752e-10	1.35652e-09
EMB	ENSG00000170571.12	Down-regulated	-1.34537	2.00986e-09	2.57589e-08	2.53423e-07	-3.72195	1.13973e-10	2.24973e-09	2.19947e-08
EMP1	ENSG00000134531.10	Down-regulated	-2.19143	6.93098e-31	7.89189e-29	7.76426e-28	-2.83594	2.41923e-17	9.98262e-16	9.75958e-15
ENPP2	ENSG00000136960.12	Down-regulated	-1.45514	1.63867e-15	4.72897e-14	4.65249e-13	-4.93976	4.27422e-08	5.59009e-07	5.4652e-06
EPB41L4B	ENSG00000095203.14	Down-regulated	-1.20138	1.77896e-06	1.38237e-05	0.000136001	-2.89697	1.67096e-22	1.05053e-20	1.02706e-19
ERMN	ENSG00000136541.14	Down-regulated	-3.62492	1.21146e-18	4.85105e-17	4.7726e-16	-3.79946	0.000160303	0.000919825	0.00899274
ERRFI1	ENSG00000116285.13	Down-regulated	-0.629976	0.000106674	0.000543866	0.0053507	-0.917199	8.60862e-06	6.98887e-05	0.000683272
ETF1	ENSG00000120705.13	Down-regulated	-0.420091	3.00041e-05	0.000175782	0.00172939	-0.614346	4.10599e-05	0.000278187	0.00271971
ETS1	ENSG00000134954.14	Down-regulated	-1.45796	1.77377e-05	0.000110042	0.00108262	-4.24597	2.62004e-08	3.50708e-07	3.42873e-06
EYA2	ENSG00000064655.19	Down-regulated	-1.19735	0.000368161	0.00164152	0.0161498	-3.25757	4.88731e-05	0.00032317	0.00315949
FABP3	ENSG00000121769.8	Down-regulated	-2.46995	8.89994e-34	1.23113e-31	1.21122e-30	-2.93138	0.000313129	0.00162878	0.0159239
FAM110C	ENSG00000184731.6	Down-regulated	-2.45749	5.12708e-15	1.39767e-13	1.37507e-12	-3.29642	0.000274116	0.00145572	0.014232
FAM160A1	ENSG00000164142.16	Down-regulated	-1.3141	2.52204e-08	2.70083e-07	2.65715e-06	-2.89504	0.000767621	0.0035174	0.0343882
FAM174B	ENSG00000185442.13	Down-regulated	-1.21667	9.85701e-07	8.00906e-06	7.87954e-05	-1.01547	9.75345e-06	7.78375e-05	0.000760984
FAM20A	ENSG00000108950.12	Down-regulated	-2.08308	3.19407e-05	0.000186086	0.00183076	-4.31809	3.76553e-06	3.34809e-05	0.000327329
FAM214B	ENSG00000005238.19	Down-regulated	-0.38356	0.000949215	0.00378852	0.0372726	-0.535378	0.00119981	0.00513255	0.0501788
FAS	ENSG00000026103.22	Down-regulated	-0.828217	4.23402e-05	0.000240234	0.00236349	-2.15148	0.00028826	0.00151822	0.0148429
FBN1	ENSG00000166147.13	Down-regulated	-2.03413	1.73949e-36	2.91156e-34	2.86447e-33	-3.1651	1.38895e-07	1.65154e-06	1.61464e-05
FBXO9	ENSG00000112146.16	Down-regulated	-0.384285	0.00098504	0.00391443	0.0385113	-0.65562	0.000733348	0.00339051	0.0331476
FBXW4	ENSG00000107829.15	Down-regulated	-0.99771	0.000871949	0.00351764	0.0346075	-1.77542	0.00024979	0.00134306	0.0131306
FER1L6	ENSG00000214814.7	Down-regulated	-1.18312	0.000827249	0.00335503	0.0330077	-3.54118	0.00017742	0.00100327	0.0098085
FGF5	ENSG00000138675.16	Down-regulated	-4.34138	1.0729e-18	4.32727e-17	4.25729e-16	-3.81287	0.000518021	0.00250599	0.0245
FIBCD1	ENSG00000130720.13	Down-regulated	-1.99486	6.55635e-23	3.99055e-21	3.92602e-20	-2.70912	9.38929e-06	7.53077e-05	0.000736251
FLNC	ENSG00000128591.15	Down-regulated	-2.19032	1.22023e-22	7.19159e-21	7.07529e-20	-2.43962	1.98947e-06	1.87876e-05	0.000183679
FLRT2	ENSG00000185070.11	Down-regulated	-0.990356	7.31769e-08	7.32557e-07	7.2071e-06	-1.265	0.000296328	0.00155595	0.0152119
FNDC3B	ENSG00000075420.13	Down-regulated	-0.558539	1.06048e-07	1.02663e-06	1.01002e-05	-1.04257	4.56102e-08	5.92154e-07	5.78924e-06
FOLR1	ENSG00000110195.13	Down-regulated	-1.64685	1.37513e-05	8.75831e-05	0.000861667	-3.53969	0.000211621	0.00116812	0.0114202
FOSL2	ENSG00000075426.12	Down-regulated	-1.73254	2.04261e-27	1.76233e-25	1.73383e-24	-1.48976	1.27124e-08	1.80288e-07	1.7626e-06
FOXC1	ENSG00000054598.9	Down-regulated	-1.60872	8.64982e-05	0.000449071	0.00441809	-5.12034	2.74493e-19	1.36554e-17	1.33503e-16
FOXO1	ENSG00000150907.10	Down-regulated	-1.61925	2.89914e-10	4.30958e-09	4.23988e-08	-2.73206	9.60618e-06	7.69158e-05	0.000751973
FRMPD1	ENSG00000070601.10	Down-regulated	-2.10133	5.99714e-06	4.15825e-05	0.0004091	-2.76478	8.54383e-05	0.000528005	0.00516208
FRZB	ENSG00000162998.5	Down-regulated	-2.19877	1.96681e-25	1.43757e-23	1.41432e-22	-5.10569	9.26131e-27	7.95128e-25	7.77363e-24
FST	ENSG00000134363.12	Down-regulated	-1.60607	1.86097e-10	2.83947e-09	2.79355e-08	-3.98998	1.86413e-06	1.77404e-05	0.00017344
FUCA1	ENSG00000179163.11	Down-regulated	-1.00759	1.03648e-10	1.6491e-09	1.62243e-08	-2.05043	0.00021724	0.00119666	0.0116992
FUCA2	ENSG00000001036.14	Down-regulated	-1.70598	6.20042e-28	5.67119e-26	5.57947e-25	-1.75577	0.00112796	0.00487335	0.0476447
GALNT10	ENSG00000164574.16	Down-regulated	-2.11244	5.54298e-66	3.43624e-63	3.38067e-62	-2.67517	0.000634451	0.00299348	0.029266
GALNT17	ENSG00000185274.12	Down-regulated	-0.768123	2.29638e-06	1.74001e-05	0.000171187	-1.80772	1.46545e-05	0.000111863	0.00109364
GBE1	ENSG00000114480.13	Down-regulated	-1.14124	1.83074e-09	2.36442e-08	2.32618e-07	-1.71802	0.000286856	0.00151285	0.0147905
GBP1	ENSG00000117228.10	Down-regulated	-4.0193	4.43783e-37	7.73754e-35	7.61241e-34	-4.8595	2.19966e-06	2.05658e-05	0.000201063
GFRA2	ENSG00000168546.11	Down-regulated	-0.927788	4.31502e-08	4.47767e-07	4.40526e-06	-1.66569	1.2258e-09	2.0605e-08	2.01446e-07
GHR	ENSG00000112964.14	Down-regulated	-0.853106	0.0012606	0.00483945	0.0476119	-3.25231	8.91041e-05	0.000548114	0.00535868
GJA1	ENSG00000152661.9	Down-regulated	-1.94909	5.71498e-38	1.05118e-35	1.03418e-34	-3.87428	1.29272e-07	1.54632e-06	1.51177e-05
GLIPR1	ENSG00000139278.10	Down-regulated	-3.07611	3.15205e-34	4.50931e-32	4.43639e-31	-3.05376	3.04031e-10	5.69844e-09	5.57112e-08
GLIS3	ENSG00000107249.23	Down-regulated	-1.56532	5.34448e-32	6.48231e-30	6.37748e-29	-2.47397	6.73675e-07	6.91827e-06	6.7637e-05
GMNC	ENSG00000205835.9	Down-regulated	-1.87347	0.000145573	0.000719821	0.0070818	-4.07108	8.54383e-06	6.94687e-05	0.000679166
GMPR	ENSG00000137198.10	Down-regulated	-1.7228	9.77168e-07	7.94744e-06	7.81892e-05	-3.02872	0.00116349	0.00500012	0.048884
GORASP2	ENSG00000115806.13	Down-regulated	-0.381582	0.000198341	0.000946901	0.00931588	-0.607545	2.05446e-06	1.9316e-05	0.000188844
GPNMB	ENSG00000136235.16	Down-regulated	-2.80868	9.77537e-40	1.92494e-37	1.89381e-36	-4.09854	3.48994e-07	3.80415e-06	3.71916e-05
GPR1	ENSG00000183671.12	Down-regulated	-1.99317	9.04098e-11	1.44811e-09	1.4247e-08	-3.34605	8.36941e-05	0.000519235	0.00507634
GPR176	ENSG00000166073.11	Down-regulated	-0.63896	0.00141534	0.0053428	0.052564	-2.36976	1.10746e-06	1.09505e-05	0.000107058
GPRC5A	ENSG00000013588.8	Down-regulated	-1.66475	7.19571e-11	1.17047e-09	1.15155e-08	-1.96791	0.00107161	0.00467046	0.0456611
GPX8	ENSG00000164294.14	Down-regulated	-1.31091	4.87123e-20	2.25858e-18	2.22205e-17	-1.92675	0.000793592	0.00361772	0.0353689
GRAMD1B	ENSG00000023171.18	Down-regulated	-0.82778	2.03763e-12	4.04097e-11	3.97562e-10	-1.4807	7.16928e-05	0.000452694	0.0044258
GRAMD2B	ENSG00000155324.10	Down-regulated	-1.11846	0.000218148	0.00103117	0.0101449	-4.05861	1.64451e-05	0.000123757	0.00120992
GRINA	ENSG00000178719.17	Down-regulated	-0.416454	0.000316953	0.00143422	0.0141102	-0.583823	0.000249425	0.00134155	0.0131158
HACD1	ENSG00000165996.14	Down-regulated	-1.90295	7.62958e-19	3.13614e-17	3.08542e-16	-1.00926	0.00130898	0.00553429	0.0541064
HENMT1	ENSG00000162639.16	Down-regulated	-1.76063	0.000212781	0.00100808	0.00991774	-1.83522	7.5069e-05	0.000472517	0.0046196
HIC1	ENSG00000177374.13	Down-regulated	-1.70493	1.96544e-05	0.000120416	0.00118468	-3.01362	8.00824e-05	0.000499545	0.00488384
HM13	ENSG00000101294.17	Down-regulated	-0.82352	1.5715e-18	6.21838e-17	6.11782e-16	-0.792636	3.36042e-11	7.19338e-10	7.03266e-09
HOGA1	ENSG00000241935.9	Down-regulated	-1.54132	5.35249e-05	0.000296558	0.00291762	-3.01658	8.65727e-05	0.000533982	0.00522052
HOXA2	ENSG00000105996.7	Down-regulated	-1.84881	0.000666731	0.00276779	0.0272303	-3.90163	0.000895081	0.00401054	0.0392093
HPD	ENSG00000158104.11	Down-regulated	-4.64895	1.13004e-155	4.72866e-152	4.65219e-151	-3.70033	6.27998e-05	0.000404049	0.00395022
HSD17B2	ENSG00000086696.11	Down-regulated	-3.52612	1.28003e-97	1.64809e-94	1.62144e-93	-4.65696	3.06382e-07	3.37654e-06	3.3011e-05
HTR2C	ENSG00000147246.10	Down-regulated	-1.00058	0.000210381	0.000998684	0.00982533	-4.88356	4.63343e-08	6.00579e-07	5.8716e-06
ICAM1	ENSG00000090339.9	Down-regulated	-1.3096	1.59141e-05	9.97266e-05	0.000981138	-2.96626	1.55852e-05	0.00011812	0.00115481
ID1	ENSG00000125968.9	Down-regulated	-2.06837	4.43927e-50	1.32687e-47	1.30541e-46	-3.01808	7.17129e-06	5.9676e-05	0.000583427
ID2	ENSG00000115738.10	Down-regulated	-0.576832	3.28993e-05	0.000191337	0.00188243	-2.0725	7.50343e-15	2.544e-13	2.48716e-12
ID3	ENSG00000117318.9	Down-regulated	-1.74643	1.50522e-32	1.92323e-30	1.89213e-29	-3.54604	1.01176e-09	1.7276e-08	1.689e-07
IER3	ENSG00000137331.12	Down-regulated	-2.31651	6.82035e-54	2.37831e-51	2.33985e-50	-1.08832	0.000312507	0.00162661	0.0159026
IFITM3	ENSG00000142089.16	Down-regulated	-0.781356	5.84417e-07	4.9529e-06	4.8728e-05	-2.34873	1.29623e-42	3.28563e-40	3.21222e-39
IGF1	ENSG00000017427.16	Down-regulated	-1.01715	0.000178575	0.000862126	0.00848184	-5.11248	7.8328e-08	9.72644e-07	9.50913e-06
IGFBP3	ENSG00000146674.15	Down-regulated	-0.556839	0.001217	0.00469682	0.0462086	-5.06992	1.17572e-13	3.45129e-12	3.37418e-11
IGFBP4	ENSG00000141753.7	Down-regulated	-1.60798	1.06284e-15	3.12102e-14	3.07055e-13	-1.46888	2.42399e-08	3.27207e-07	3.19897e-06
IGFBP5	ENSG00000115461.5	Down-regulated	-1.9203	9.53029e-09	1.09334e-07	1.07566e-06	-1.06134	0.00018595	0.00104484	0.010215
IGFBP7	ENSG00000163453.11	Down-regulated	-2.67599	1.08188e-97	1.50904e-94	1.48464e-93	-4.97477	6.66436e-10	1.17465e-08	1.1484e-07
IL13RA1	ENSG00000131724.11	Down-regulated	-0.629973	5.58574e-05	0.000307647	0.00302672	-2.2827	7.54005e-05	0.000474417	0.00463818
IL1RAP	ENSG00000196083.10	Down-regulated	-2.28097	6.26431e-28	5.69848e-26	5.60632e-25	-3.7326	2.72719e-13	7.69444e-12	7.52253e-11
INHBA	ENSG00000122641.11	Down-regulated	-2.1351	4.2702e-20	1.99093e-18	1.95874e-17	-4.3602	3.81796e-12	9.42334e-11	9.2128e-10
INPP4B	ENSG00000109452.12	Down-regulated	-2.33916	4.27166e-22	2.40738e-20	2.36845e-19	-3.12243	9.24985e-13	2.4496e-11	2.39487e-10
INPP5A	ENSG00000068383.19	Down-regulated	-0.51274	6.68615e-07	5.59005e-06	5.49965e-05	-0.463367	0.000598079	0.00284332	0.027798
INSYN2A	ENSG00000188916.9	Down-regulated	-1.10265	6.40356e-07	5.37526e-06	5.28834e-05	-2.76361	1.91994e-06	1.82198e-05	0.000178128
IPO4	ENSG00000196497.17	Down-regulated	-1.10524	1.27625e-12	2.61149e-11	2.56925e-10	-1.21915	0.0011029	0.00478908	0.0468208
IQCJ-SCHIP1	ENSG00000283154.2	Down-regulated	-1.60854	2.71073e-09	3.41144e-08	3.35628e-07	-2.24035	2.38563e-05	0.000172069	0.00168225
IRF9	ENSG00000213928.9	Down-regulated	-0.951852	1.03522e-06	8.37885e-06	8.24335e-05	-1.13545	0.000470611	0.00230739	0.0225584
ISLR	ENSG00000129009.13	Down-regulated	-1.34982	1.75707e-05	0.000109127	0.00107363	-2.28236	0.000921026	0.00410261	0.0401095
ITGA11	ENSG00000137809.17	Down-regulated	-1.36177	7.03329e-05	0.00037604	0.00369959	-3.94135	3.6883e-06	3.28491e-05	0.000321151
ITGB3	ENSG00000259207.8	Down-regulated	-2.53388	1.19293e-09	1.58723e-08	1.56156e-07	-1.40106	0.00057748	0.00275293	0.0269143
ITGB4	ENSG00000132470.14	Down-regulated	-1.9368	2.10255e-22	1.22622e-20	1.20639e-19	-1.45413	0.000530299	0.00255378	0.0249673
ITM2A	ENSG00000078596.11	Down-regulated	-1.19919	0.000180542	0.000870116	0.00856045	-3.06496	0.000110473	0.000659988	0.00645242
ITPRIPL2	ENSG00000205730.6	Down-regulated	-1.12275	1.01167e-08	1.15665e-07	1.13795e-06	-2.02976	3.62752e-07	3.94604e-06	3.85788e-05
KAZALD1	ENSG00000107821.14	Down-regulated	-1.49435	0.000138547	0.000688129	0.00677001	-3.71924	3.98943e-05	0.000271325	0.00265263
KCNJ13	ENSG00000115474.7	Down-regulated	-2.67379	2.55277e-13	5.69711e-12	5.60497e-11	-2.38948	3.42317e-06	3.06588e-05	0.000299738
KCNJ2	ENSG00000123700.5	Down-regulated	-1.69852	3.38706e-12	6.44234e-11	6.33815e-10	-2.53998	8.45246e-05	0.000523168	0.00511479
KCNJ3	ENSG00000162989.5	Down-regulated	-0.937696	9.08978e-06	6.0327e-05	0.000593514	-1.69602	2.39231e-05	0.000172395	0.00168543
KCNJ8	ENSG00000121361.5	Down-regulated	-1.0712	1.05052e-09	1.41007e-08	1.38727e-07	-3.02274	1.58497e-06	1.52748e-05	0.000149335
KCTD11	ENSG00000213859.6	Down-regulated	-0.862385	2.54047e-06	1.91198e-05	0.000188106	-0.84575	0.000295009	0.00155019	0.0151556
KDELR2	ENSG00000136240.10	Down-regulated	-0.475689	0.00065288	0.00271771	0.0267376	-0.962965	4.51918e-16	1.69405e-14	1.65621e-13
KDR	ENSG00000128052.10	Down-regulated	-1.90373	2.96871e-09	3.71696e-08	3.65685e-07	-5.35679	2.39058e-09	3.84056e-08	3.75476e-07
KIF26B	ENSG00000162849.16	Down-regulated	-0.647096	2.94459e-05	0.000172875	0.00170079	-2.4984	1.96686e-05	0.000145075	0.00141834
KIFC3	ENSG00000140859.16	Down-regulated	-0.748352	1.00998e-06	8.19266e-06	8.06017e-05	-0.88939	0.000643781	0.0030344	0.029666
KLF9	ENSG00000119138.4	Down-regulated	-1.04377	7.55501e-07	6.26019e-06	6.15895e-05	-1.75922	1.1832e-07	1.42385e-06	1.39204e-05
KLHDC7A	ENSG00000179023.8	Down-regulated	-1.79895	0.000625011	0.00261275	0.0257049	-3.51207	0.000170475	0.000969829	0.0094816
KRT18	ENSG00000111057.11	Down-regulated	-1.57775	0.000231255	0.00108943	0.0107181	-3.24076	0.000173988	0.000987005	0.00964953
KRT8	ENSG00000170421.12	Down-regulated	-1.80747	7.8016e-06	5.2422e-05	0.000515742	-4.24022	1.32885e-06	1.29392e-05	0.000126501
LAMA4	ENSG00000112769.20	Down-regulated	-1.93349	7.28272e-22	4.02304e-20	3.95798e-19	-3.1216	2.15298e-20	1.17743e-18	1.15112e-17
LAMB1	ENSG00000091136.14	Down-regulated	-0.666932	0.000614376	0.00257343	0.0253181	-3.88993	4.28825e-09	6.59086e-08	6.44361e-07
LDHA	ENSG00000134333.14	Down-regulated	-0.971451	1.28523e-07	1.22228e-06	1.20251e-05	-0.95935	1.42429e-06	1.38012e-05	0.000134929
LDLRAD4	ENSG00000168675.18	Down-regulated	-0.816355	9.27694e-07	7.57821e-06	7.45565e-05	-2.46764	5.98063e-07	6.18955e-06	6.05126e-05
LETM2	ENSG00000165046.12	Down-regulated	-1.19212	3.21923e-07	2.8692e-06	2.8228e-05	-1.27967	0.0001144	0.000679887	0.00664697
LGALS1	ENSG00000100097.12	Down-regulated	-1.73503	1.72817e-25	1.26869e-23	1.24817e-22	-2.29629	3.47553e-23	2.29342e-21	2.24218e-20
LGR4	ENSG00000205213.14	Down-regulated	-0.536619	0.00137786	0.00522165	0.0513721	-3.2657	1.3727e-17	5.76858e-16	5.63969e-15
LHFPL6	ENSG00000183722.9	Down-regulated	-1.137	9.62984e-17	3.20446e-15	3.15264e-14	-3.02211	2.42472e-19	1.21001e-17	1.18297e-16
LMAN1	ENSG00000074695.6	Down-regulated	-0.501313	0.000730523	0.00300258	0.0295402	-1.72197	2.25247e-05	0.000163424	0.00159773
LMCD1	ENSG00000071282.12	Down-regulated	-1.70744	1.59723e-28	1.51901e-26	1.49444e-25	-1.21878	0.000478061	0.00233961	0.0228734
LMX1A	ENSG00000162761.14	Down-regulated	-2.10067	3.02202e-06	2.23224e-05	0.000219614	-3.06968	0.000242504	0.00131006	0.0128079
LOX	ENSG00000113083.14	Down-regulated	-1.61324	2.89571e-10	4.3083e-09	4.23863e-08	-2.69837	2.62581e-39	5.90586e-37	5.77391e-36
LPP	ENSG00000145012.13	Down-regulated	-1.47697	2.99384e-28	2.79949e-26	2.75422e-25	-1.42914	0.000143887	0.000837188	0.00818483
LRATD1	ENSG00000162981.14	Down-regulated	-0.852251	1.69426e-12	3.39216e-11	3.3373e-10	-2.76846	3.05346e-07	3.36931e-06	3.29403e-05
LRP10	ENSG00000197324.9	Down-regulated	-0.647012	0.000767471	0.00313647	0.0308575	-1.30121	0.0010007	0.00441199	0.0431342
LRRC8C	ENSG00000171488.15	Down-regulated	-0.776666	1.23845e-05	7.95133e-05	0.000782275	-2.61461	0.000336863	0.00172803	0.0168943
LSR	ENSG00000105699.16	Down-regulated	-2.24209	1.43035e-17	5.1709e-16	5.08727e-15	-2.94074	0.000264431	0.00140897	0.0137749
LTBP2	ENSG00000119681.12	Down-regulated	-1.89421	1.20216e-14	3.14895e-13	3.09803e-12	-2.91269	2.36112e-05	0.000170532	0.00166722
LURAP1L	ENSG00000153714.6	Down-regulated	-1.03436	0.000455742	0.00198033	0.019483	-2.19633	0.000867072	0.00389926	0.0381214
MAB21L2	ENSG00000181541.6	Down-regulated	-2.15508	1.16869e-13	2.69814e-12	2.65451e-11	-7.27414	7.67514e-11	1.56933e-09	1.53426e-08
MAF	ENSG00000178573.7	Down-regulated	-1.614	5.28763e-30	5.49716e-28	5.40826e-27	-2.04029	4.47286e-13	1.21889e-11	1.19166e-10
MARVELD3	ENSG00000140832.9	Down-regulated	-2.33672	1.66267e-14	4.26183e-13	4.19291e-12	-4.19327	4.96837e-07	5.27175e-06	5.15397e-05
MATN2	ENSG00000132561.14	Down-regulated	-1.89603	6.97122e-67	4.48785e-64	4.41528e-63	-3.58427	2.94828e-06	2.6795e-05	0.000261964
MBNL2	ENSG00000139793.18	Down-regulated	-0.704895	1.02841e-08	1.17418e-07	1.15519e-06	-1.72384	0.00104768	0.00458617	0.0448371
MBP	ENSG00000197971.16	Down-regulated	-2.13277	7.60467e-23	4.56226e-21	4.48848e-20	-4.05377	4.73657e-09	7.2208e-08	7.05947e-07
MCC	ENSG00000171444.18	Down-regulated	-1.1003	3.2777e-06	2.40518e-05	0.000236628	-2.48709	4.27201e-20	2.27399e-18	2.22319e-17
MCTP2	ENSG00000140563.15	Down-regulated	-1.27347	6.82482e-06	4.6607e-05	0.000458533	-3.34664	0.000130757	0.000765777	0.00748667
MED8	ENSG00000159479.17	Down-regulated	-0.400064	0.000396807	0.00175315	0.017248	-0.803961	1.59386e-05	0.000120513	0.00117821
MEGF11	ENSG00000157890.17	Down-regulated	-0.721221	7.40772e-05	0.000392499	0.00386151	-2.06213	0.000303151	0.00158514	0.0154973
MET	ENSG00000105976.15	Down-regulated	-3.1793	5.16089e-41	1.07979e-38	1.06233e-37	-4.07151	2.40385e-08	3.24763e-07	3.17508e-06
METRN	ENSG00000103260.9	Down-regulated	-0.8883	2.72875e-11	4.70864e-10	4.6325e-09	-1.22126	0.00061298	0.00290724	0.0284229
MFAP4	ENSG00000166482.11	Down-regulated	-1.50284	4.05137e-11	6.84967e-10	6.7389e-09	-2.30184	7.84242e-08	9.73081e-07	9.51341e-06
MGP	ENSG00000111341.10	Down-regulated	-2.00094	8.15348e-11	1.31604e-09	1.29475e-08	-5.23482	2.93585e-13	8.22502e-12	8.04126e-11
MKX	ENSG00000150051.14	Down-regulated	-1.9354	6.37513e-08	6.471e-07	6.36636e-06	-3.76463	7.14029e-05	0.00045122	0.00441139
MMP14	ENSG00000157227.13	Down-regulated	-1.59162	1.40046e-14	3.63425e-13	3.57547e-12	-1.79972	9.93946e-22	5.94469e-20	5.81187e-19
MMP2	ENSG00000087245.13	Down-regulated	-1.47019	1.03963e-10	1.65255e-09	1.62583e-08	-3.32066	2.37686e-41	5.8394e-39	5.70893e-38
MPC1	ENSG00000060762.19	Down-regulated	-0.520563	0.000240705	0.00112982	0.0111155	-1.53538	1.86389e-09	3.0341e-08	2.96631e-07
MSX2	ENSG00000120149.9	Down-regulated	-0.968678	9.55531e-05	0.000492113	0.00484155	-4.39703	2.58791e-08	3.47281e-07	3.39522e-06
MTHFD1L	ENSG00000120254.15	Down-regulated	-0.825945	4.4148e-08	4.57553e-07	4.50154e-06	-0.708688	0.00113554	0.00489959	0.0479012
MVP	ENSG00000013364.19	Down-regulated	-1.02578	3.56711e-08	3.73631e-07	3.67589e-06	-0.770895	0.000174687	0.000990617	0.00968484
MXRA5	ENSG00000101825.8	Down-regulated	-1.62441	7.19461e-13	1.50341e-11	1.4791e-10	-5.89151	4.65168e-20	2.44351e-18	2.38892e-17
MYL12A	ENSG00000101608.12	Down-regulated	-1.02404	2.38759e-25	1.73754e-23	1.70944e-22	-1.69293	0.000847754	0.003821	0.0373563
MYL12B	ENSG00000118680.13	Down-regulated	-0.556878	1.94139e-07	1.79234e-06	1.76335e-05	-0.938231	0.00101073	0.00444525	0.0434594
MYL9	ENSG00000101335.10	Down-regulated	-3.47258	5.51975e-99	8.39905e-96	8.26322e-95	-3.82772	0.000106617	0.000638862	0.00624589
MYO7A	ENSG00000137474.22	Down-regulated	-2.56503	3.04141e-16	9.67817e-15	9.52166e-14	-1.89625	0.000502159	0.00244332	0.0238873
MYOF	ENSG00000138119.17	Down-regulated	-1.1601	1.9992e-09	2.56812e-08	2.52658e-07	-3.41477	3.55217e-05	0.000244187	0.00238731
NANOS1	ENSG00000188613.7	Down-regulated	-1.32305	2.57269e-11	4.44393e-10	4.37207e-09	-2.4361	0.000339325	0.00173955	0.0170068
NEBL	ENSG00000078114.18	Down-regulated	-0.473162	0.000887821	0.00356962	0.035119	-2.98609	5.92298e-14	1.79136e-12	1.75134e-11
NEFM	ENSG00000104722.14	Down-regulated	-1.68083	1.65118e-31	1.91926e-29	1.88822e-28	-3.56461	3.62315e-14	1.12564e-12	1.10049e-11
NELL2	ENSG00000184613.10	Down-regulated	-1.37959	3.86015e-23	2.4199e-21	2.38076e-20	-0.900659	0.00045908	0.00225571	0.0220531
NGF	ENSG00000134259.4	Down-regulated	-2.13453	7.30828e-08	7.32491e-07	7.20645e-06	-4.63064	1.9661e-05	0.000145075	0.00141834
NGFR	ENSG00000064300.9	Down-regulated	-1.42052	2.87504e-05	0.000169029	0.00166295	-1.71384	0.000237967	0.00129035	0.0126152
NPNT	ENSG00000168743.12	Down-regulated	-1.43422	1.35222e-12	2.75012e-11	2.70564e-10	-2.61867	2.42419e-23	1.61299e-21	1.57695e-20
NQO1	ENSG00000181019.13	Down-regulated	-1.65849	1.16511e-22	6.89104e-21	6.7796e-20	-3.71953	3.80448e-09	5.89271e-08	5.76105e-07
NR3C1	ENSG00000113580.15	Down-regulated	-1.03401	1.84209e-06	1.42878e-05	0.000140567	-2.50468	5.55406e-33	7.45317e-31	7.28665e-30
NRP2	ENSG00000118257.16	Down-regulated	-0.613512	3.95415e-05	0.00022604	0.00222385	-0.713022	0.000197867	0.00110326	0.0107861
NT5C2	ENSG00000076685.18	Down-regulated	-0.532288	9.02666e-05	0.000467331	0.00459774	-0.855699	5.42497e-10	9.72294e-09	9.50571e-08
NUPR1	ENSG00000176046.8	Down-regulated	-2.4664	2.00865e-15	5.70811e-14	5.6158e-13	-3.13622	8.37542e-07	8.48111e-06	8.29162e-05
OLFM3	ENSG00000118733.16	Down-regulated	-1.22203	1.0571e-08	1.20366e-07	1.18419e-06	-3.90353	4.5895e-13	1.24642e-11	1.21858e-10
OSBPL10	ENSG00000144645.14	Down-regulated	-0.866339	3.61899e-05	0.000209022	0.00205642	-1.60375	0.00091846	0.00409232	0.0400089
OSBPL3	ENSG00000070882.13	Down-regulated	-0.78214	6.56185e-05	0.000354412	0.00348681	-1.88674	8.2508e-16	3.04993e-14	2.98179e-13
OSMR	ENSG00000145623.13	Down-regulated	-0.917141	0.000812865	0.00330397	0.0325054	-3.3796	1.08696e-17	4.62872e-16	4.52531e-15
OSR1	ENSG00000143867.7	Down-regulated	-1.57345	0.00100018	0.00396874	0.0390456	-4.49988	1.38451e-05	0.000106141	0.0010377
OTX2	ENSG00000165588.17	Down-regulated	-2.44153	1.16389e-48	3.14212e-46	3.09131e-45	-3.59913	1.98726e-05	0.000146377	0.00143107
OXCT1	ENSG00000083720.13	Down-regulated	-0.499657	0.000274745	0.0012679	0.012474	-0.541967	4.61563e-05	0.000308011	0.00301129
P4HA1	ENSG00000122884.12	Down-regulated	-0.96161	8.67764e-08	8.54893e-07	8.41068e-06	-0.780737	1.07867e-06	1.06989e-05	0.000104599
P4HA2	ENSG00000072682.18	Down-regulated	-0.874099	2.43428e-05	0.000145674	0.00143318	-2.5722	1.6823e-07	1.9681e-06	1.92413e-05
P4HB	ENSG00000185624.15	Down-regulated	-0.861691	3.19145e-09	3.9628e-08	3.89871e-07	-1.2192	1.28512e-14	4.2577e-13	4.16257e-12
PALM2AKAP2	ENSG00000157654.19	Down-regulated	-1.54272	1.01909e-28	9.80314e-27	9.64461e-26	-2.87982	3.28631e-52	1.69288e-49	1.65505e-48
PAPPA	ENSG00000182752.10	Down-regulated	-1.49298	3.8542e-06	2.78067e-05	0.00027357	-3.06452	0.000400671	0.00200448	0.019597
PARM1	ENSG00000169116.11	Down-regulated	-0.962483	4.54214e-07	3.95764e-06	3.89364e-05	-2.9963	2.16234e-06	2.02881e-05	0.000198349
PCDH7	ENSG00000169851.15	Down-regulated	-1.35536	6.03396e-18	2.25439e-16	2.21793e-15	-3.74557	7.68246e-10	1.33785e-08	1.30796e-07
PCDHGB4	ENSG00000253953.2	Down-regulated	-2.61118	2.92703e-55	1.13936e-52	1.12094e-51	-0.534279	2.25415e-05	0.000163472	0.00159819
PCP4	ENSG00000183036.11	Down-regulated	-2.15961	1.99424e-24	1.38504e-22	1.36264e-21	-3.25003	0.000464197	0.00227945	0.0222852
PCYOX1	ENSG00000116005.12	Down-regulated	-0.370329	0.000164319	0.000799992	0.00787055	-1.0896	0.00122721	0.00523571	0.0511874
PCYT1A	ENSG00000161217.12	Down-regulated	-0.444764	0.000125768	0.000631176	0.00620968	-0.564423	0.000787242	0.00359493	0.0351461
PDE4D	ENSG00000113448.19	Down-regulated	-0.518801	9.42898e-07	7.69114e-06	7.56676e-05	-1.1531	3.01982e-14	9.49281e-13	9.28072e-12
PDE7B	ENSG00000171408.14	Down-regulated	-0.934749	4.17775e-05	0.000237444	0.00233604	-2.5239	8.147e-06	6.67519e-05	0.000652605
PDGFRB	ENSG00000113721.14	Down-regulated	-1.87663	3.40424e-20	1.61417e-18	1.58806e-17	-2.91604	3.46543e-07	3.78001e-06	3.69556e-05
PDLIM5	ENSG00000163110.15	Down-regulated	-1.7308	1.27263e-30	1.4014e-28	1.37874e-27	-1.88291	0.00014919	0.000863817	0.00844518
PDPN	ENSG00000162493.16	Down-regulated	-1.75373	7.63548e-16	2.27812e-14	2.24128e-13	-2.25707	1.56645e-34	2.52673e-32	2.47028e-31
PDZRN3	ENSG00000121440.15	Down-regulated	-1.8644	6.98257e-22	3.87001e-20	3.80742e-19	-3.64173	8.81723e-29	8.5855e-27	8.39368e-26
PEAK1	ENSG00000173517.10	Down-regulated	-0.551061	2.4617e-05	0.000146974	0.00144597	-0.804413	0.000292071	0.00153677	0.0150243
PELO	ENSG00000152684.11	Down-regulated	-0.413629	0.000717156	0.00295659	0.0290878	-0.549513	0.00118904	0.00509329	0.0497949
PGM5	ENSG00000154330.13	Down-regulated	-2.0878	2.77245e-20	1.33733e-18	1.3157e-17	-4.46356	1.57784e-07	1.85405e-06	1.81263e-05
PGRMC1	ENSG00000101856.10	Down-regulated	-0.456095	1.9543e-05	0.000119878	0.00117939	-0.804935	0.00129262	0.00547241	0.0535014
PIEZO1	ENSG00000103335.22	Down-regulated	-2.17924	2.16598e-24	1.48583e-22	1.4618e-21	-0.98815	0.000760805	0.00349017	0.0341219
PIGW	ENSG00000277161.2	Down-regulated	-0.764666	0.000634656	0.00264777	0.0260495	-1.45143	6.21132e-09	9.31349e-08	9.1054e-07
PIP4K2C	ENSG00000166908.18	Down-regulated	-0.596905	0.000242682	0.00113718	0.0111879	-0.966822	0.000335639	0.00172397	0.0168545
PLA2R1	ENSG00000153246.13	Down-regulated	-1.42563	4.0639e-07	3.56507e-06	3.50742e-05	-4.44343	2.02793e-09	3.28106e-08	3.20775e-07
PLAAT3	ENSG00000176485.11	Down-regulated	-1.12987	2.6405e-06	1.98191e-05	0.000194986	-1.73501	2.49659e-08	3.35873e-07	3.28368e-06
PLAC9	ENSG00000189129.14	Down-regulated	-1.8756	2.07917e-07	1.9132e-06	1.88226e-05	-4.05568	4.85459e-05	0.000321539	0.00314355
PLD3	ENSG00000105223.20	Down-regulated	-0.69165	4.43207e-08	4.5906e-07	4.51636e-06	-1.3442	0.000521868	0.00252078	0.0246446
PLD5	ENSG00000180287.17	Down-regulated	-1.39768	2.78533e-08	2.9657e-07	2.91774e-06	-1.97031	0.000299667	0.00156872	0.0153367
PLK2	ENSG00000145632.15	Down-regulated	-0.468844	0.000280921	0.00129307	0.0127216	-2.22393	1.22093e-31	1.46065e-29	1.42801e-28
PLOD2	ENSG00000152952.12	Down-regulated	-1.58589	1.59808e-16	5.23459e-15	5.14993e-14	-1.55489	1.10783e-11	2.57136e-10	2.51391e-09
PLTP	ENSG00000100979.15	Down-regulated	-1.24011	1.45757e-17	5.25793e-16	5.1729e-15	-2.21316	0.00055343	0.00265477	0.0259546
PMEL	ENSG00000185664.14	Down-regulated	-2.7723	5.64364e-21	2.91553e-19	2.86838e-18	-3.11275	0.000731327	0.00338313	0.0330754
PMM2	ENSG00000140650.12	Down-regulated	-0.697598	7.09423e-08	7.13172e-07	7.01639e-06	-1.20328	1.66548e-11	3.71973e-10	3.63662e-09
PNMA8A	ENSG00000182013.18	Down-regulated	-0.290817	0.000592411	0.00249453	0.0245419	-0.802204	0.000614493	0.00291182	0.0284676
PNPLA4	ENSG00000006757.12	Down-regulated	-1.5642	6.73878e-10	9.3295e-09	9.17862e-08	-1.94307	0.000230181	0.00125839	0.0123028
PODN	ENSG00000174348.14	Down-regulated	-1.60531	6.68423e-05	0.000359604	0.00353789	-2.24235	0.00108356	0.00471738	0.0461198
POSTN	ENSG00000133110.15	Down-regulated	-1.82725	1.12335e-14	2.95175e-13	2.90402e-12	-5.1864	1.01897e-19	5.2831e-18	5.16506e-17
PPIB	ENSG00000166794.4	Down-regulated	-0.819269	3.3987e-14	8.35351e-13	8.21842e-12	-1.03297	0.000240527	0.00130214	0.0127305
PPM1H	ENSG00000111110.12	Down-regulated	-1.65844	1.41019e-27	1.223e-25	1.20322e-24	-4.17434	3.5131e-10	6.48563e-09	6.34073e-08
PPP1CB	ENSG00000213639.10	Down-regulated	-0.683416	1.70777e-09	2.21415e-08	2.17834e-07	-0.517073	0.000562896	0.00269289	0.0263273
PRCD	ENSG00000214140.11	Down-regulated	-1.45643	0.000147674	0.000728706	0.00716921	-1.86778	0.000694823	0.00323771	0.0316537
PREPL	ENSG00000138078.15	Down-regulated	-0.330607	0.000501329	0.00215326	0.0211843	-0.916559	2.70278e-10	5.10778e-09	4.99366e-08
PRICKLE2	ENSG00000163637.13	Down-regulated	-1.12817	1.6091e-25	1.18648e-23	1.16729e-22	-2.86451	1.54887e-08	2.16584e-07	2.11745e-06
PRNP	ENSG00000171867.17	Down-regulated	-0.495661	3.57546e-05	0.000206793	0.00203449	-2.68694	0.000147139	0.000854113	0.0083503
PROCR	ENSG00000101000.6	Down-regulated	-3.01261	5.01868e-24	3.38348e-22	3.32876e-21	-3.09849	0.00106873	0.00466299	0.0455881
PROS1	ENSG00000184500.16	Down-regulated	-0.715415	6.93522e-06	4.72453e-05	0.000464813	-2.2701	0.000351288	0.00178995	0.0174996
PRPH	ENSG00000135406.14	Down-regulated	-1.40478	2.97575e-07	2.66496e-06	2.62186e-05	-4.30007	5.89542e-11	1.23064e-09	1.20315e-08
PRRX1	ENSG00000116132.12	Down-regulated	-1.40892	7.12683e-13	1.49111e-11	1.467e-10	-3.10087	8.34462e-23	5.39495e-21	5.27442e-20
PRSS23	ENSG00000150687.12	Down-regulated	-2.02022	6.62325e-26	4.9491e-24	4.86907e-23	-2.31623	5.07368e-07	5.37279e-06	5.25275e-05
PRSS56	ENSG00000237412.7	Down-regulated	-1.0263	4.93353e-09	5.9451e-08	5.84896e-07	-2.44834	2.61976e-05	0.000186513	0.00182346
PSEN2	ENSG00000143801.17	Down-regulated	-0.604227	0.00130104	0.0049696	0.0488923	-1.71276	1.12371e-12	2.94656e-11	2.88073e-10
PSMC2	ENSG00000161057.12	Down-regulated	-0.504178	1.65949e-05	0.000103567	0.00101892	-0.630813	0.000672407	0.00314703	0.0307672
PSMC4	ENSG00000013275.8	Down-regulated	-0.448812	1.24674e-05	7.99844e-05	0.000786909	-0.539308	0.000472383	0.00231466	0.0226295
PTGER4	ENSG00000171522.6	Down-regulated	-3.44178	1.17139e-16	3.8672e-15	3.80466e-14	-3.80067	0.000149121	0.000863731	0.00844433
PTHLH	ENSG00000087494.16	Down-regulated	-3.46526	6.95595e-15	1.87486e-13	1.84454e-12	-4.40396	1.28917e-05	9.9597e-05	0.000973718
PTPRE	ENSG00000132334.16	Down-regulated	-1.0427	9.52233e-05	0.000490868	0.00482929	-2.66501	2.57136e-11	5.62494e-10	5.49926e-09
PTPRH	ENSG00000080031.10	Down-regulated	-1.4922	2.45987e-05	0.000146943	0.00144566	-2.49857	4.27952e-08	5.59244e-07	5.46749e-06
PTTG1IP	ENSG00000183255.12	Down-regulated	-0.466247	1.62322e-05	0.00010153	0.000998884	-0.429399	8.94079e-05	0.000549559	0.0053728
PWWP3B	ENSG00000157502.13	Down-regulated	-1.18266	2.09629e-05	0.000127731	0.00125665	-2.42073	3.35089e-16	1.26502e-14	1.23676e-13
PXDC1	ENSG00000168994.13	Down-regulated	-0.668107	0.00131571	0.00501875	0.0493759	-0.913422	7.93272e-05	0.000495415	0.00484346
PYGM	ENSG00000068976.14	Down-regulated	-2.68337	2.18717e-16	7.06734e-15	6.95304e-14	-2.43068	0.00044265	0.00218371	0.0213492
RAB11FIP1	ENSG00000156675.16	Down-regulated	-1.62744	9.55048e-17	3.18438e-15	3.13288e-14	-4.19596	8.56361e-07	8.64973e-06	8.45648e-05
RAB13	ENSG00000143545.10	Down-regulated	-0.466416	0.00104583	0.00412273	0.0405606	-1.31587	0.000286732	0.00151285	0.0147905
RAB1A	ENSG00000138069.18	Down-regulated	-0.345435	0.000471692	0.00204115	0.0200814	-0.727413	3.69268e-09	5.74181e-08	5.61352e-07
RAB31	ENSG00000168461.13	Down-regulated	-0.75482	1.18814e-07	1.13836e-06	1.11995e-05	-1.22037	0.000501319	0.00244147	0.0238692
RAB5C	ENSG00000108774.14	Down-regulated	-0.32911	0.000464572	0.00201347	0.0198091	-0.527525	0.000319124	0.00165517	0.0161819
RARB	ENSG00000077092.19	Down-regulated	-1.94209	3.75108e-12	7.08641e-11	6.97181e-10	-4.14266	5.96498e-19	2.87779e-17	2.81349e-16
RASSF9	ENSG00000198774.5	Down-regulated	-2.28708	1.6253e-14	4.17243e-13	4.10496e-12	-1.54399	0.00073049	0.00338024	0.0330471
RBM20	ENSG00000203867.8	Down-regulated	-1.30068	1.18592e-07	1.13688e-06	1.1185e-05	-2.21503	0.00102372	0.00449731	0.0439683
RBM3	ENSG00000102317.18	Down-regulated	-0.67829	7.79045e-09	9.08054e-08	8.9337e-07	-0.76524	1.34774e-07	1.60733e-06	1.57142e-05
RBM47	ENSG00000163694.15	Down-regulated	-1.27501	9.30722e-08	9.09424e-07	8.94717e-06	-3.05827	0.000780305	0.00356733	0.0348763
RBMS1	ENSG00000153250.20	Down-regulated	-1.55091	2.15993e-17	7.64332e-16	7.51971e-15	-4.36309	2.7451e-29	2.84652e-27	2.78293e-26
RBP1	ENSG00000114115.10	Down-regulated	-1.78605	1.03761e-22	6.18059e-21	6.08064e-20	-2.63966	0.000390357	0.00195902	0.0191525
REEP5	ENSG00000129625.13	Down-regulated	-0.7862	2.56617e-16	8.22845e-15	8.09538e-14	-1.38195	7.94272e-09	1.17117e-07	1.145e-06
RELN	ENSG00000189056.14	Down-regulated	-1.05956	5.05359e-24	3.38348e-22	3.32876e-21	-4.91665	1.5901e-37	3.13485e-35	3.06481e-34
RET	ENSG00000165731.20	Down-regulated	-1.3652	7.37804e-06	4.99772e-05	0.000491689	-2.21935	2.28069e-08	3.09254e-07	3.02345e-06
REXO2	ENSG00000076043.10	Down-regulated	-0.645192	5.34785e-07	4.57396e-06	4.49999e-05	-0.767299	4.12906e-06	3.62291e-05	0.000354196
RFTN1	ENSG00000131378.14	Down-regulated	-1.38685	7.64456e-19	3.13614e-17	3.08542e-16	-3.82916	4.97228e-09	7.54058e-08	7.37211e-07
RGCC	ENSG00000102760.13	Down-regulated	-1.56562	4.30335e-06	3.08082e-05	0.000303099	-1.70541	1.27732e-06	1.2479e-05	0.000122002
RIN2	ENSG00000132669.13	Down-regulated	-1.16926	1.16722e-20	5.81458e-19	5.72054e-18	-1.75227	8.76197e-06	7.10614e-05	0.000694738
RNF13	ENSG00000082996.19	Down-regulated	-0.874116	8.62527e-10	1.17183e-08	1.15288e-07	-1.08965	3.81195e-06	3.37996e-05	0.000330444
RNF135	ENSG00000181481.14	Down-regulated	-1.5479	3.8413e-05	0.000220266	0.00216704	-2.71946	0.00088299	0.00396526	0.0387667
RNF181	ENSG00000168894.10	Down-regulated	-0.51623	2.29306e-05	0.000138311	0.00136074	-0.589659	0.000697166	0.00324704	0.0317449
RPE65	ENSG00000116745.7	Down-regulated	-2.42715	1.23389e-39	2.35627e-37	2.31816e-36	-4.2263	5.84348e-06	4.91906e-05	0.000480916
RPN1	ENSG00000163902.12	Down-regulated	-0.456264	1.01052e-05	6.63561e-05	0.00065283	-1.17278	1.6e-05	0.000120863	0.00118162
RRAD	ENSG00000166592.12	Down-regulated	-2.42739	1.00544e-13	2.33413e-12	2.29638e-11	-4.20802	2.45647e-05	0.000176303	0.00172364
RRBP1	ENSG00000125844.16	Down-regulated	-0.644869	0.000591851	0.00249406	0.0245373	-1.85306	8.11876e-09	1.19272e-07	1.16607e-06
RSPO2	ENSG00000147655.12	Down-regulated	-1.91496	4.98754e-11	8.33981e-10	8.20494e-09	-0.895722	3.02086e-06	2.74092e-05	0.000267968
RUNX1	ENSG00000159216.18	Down-regulated	-1.79738	3.47164e-06	2.5264e-05	0.000248554	-2.97948	3.26039e-06	2.92995e-05	0.000286449
RUNX2	ENSG00000124813.23	Down-regulated	-1.89156	1.85678e-07	1.72181e-06	1.69397e-05	-1.60937	0.000693366	0.00323186	0.0315966
SAMD11	ENSG00000187634.12	Down-regulated	-3.17876	3.96863e-62	2.21423e-59	2.17842e-58	-5.53099	8.525e-12	2.01087e-10	1.96594e-09
SCIN	ENSG00000006747.15	Down-regulated	-2.12098	3.80288e-12	7.17594e-11	7.05989e-10	-3.63577	0.000155419	0.000894374	0.00874391
SDC2	ENSG00000169439.12	Down-regulated	-1.54035	5.27815e-29	5.16642e-27	5.08287e-26	-1.90964	0.000784684	0.00358427	0.0350419
SEC13	ENSG00000157020.18	Down-regulated	-0.584457	8.33094e-07	6.87252e-06	6.76137e-05	-0.704886	3.86847e-07	4.19386e-06	4.10016e-05
SEC22B	ENSG00000265808.4	Down-regulated	-0.569656	1.92626e-06	1.4858e-05	0.000146177	-0.842399	4.28798e-11	9.04555e-10	8.84345e-09
SEC23A	ENSG00000100934.15	Down-regulated	-0.501602	1.03345e-07	1.00336e-06	9.87135e-06	-0.669751	0.000452365	0.00222614	0.021764
SEC24D	ENSG00000150961.15	Down-regulated	-0.673555	7.74284e-05	0.000407674	0.00401081	-1.69964	9.73866e-11	1.94883e-09	1.90529e-08
SEC61A1	ENSG00000058262.10	Down-regulated	-0.384689	0.00119209	0.00461458	0.0453995	-0.926364	0.000543736	0.00261219	0.0255383
SEC61B	ENSG00000106803.10	Down-regulated	-0.497349	3.07924e-07	2.75322e-06	2.7087e-05	-0.567573	0.000840506	0.00379475	0.0370997
SEMA3B	ENSG00000012171.20	Down-regulated	-2.15314	9.38118e-30	9.5165e-28	9.3626e-27	-1.87193	0.000331938	0.00170826	0.0167009
SEPHS2	ENSG00000179918.19	Down-regulated	-0.50824	0.000185181	0.000889398	0.00875015	-0.965723	0.000127171	0.000746341	0.00729666
SERPINA3	ENSG00000196136.18	Down-regulated	-2.39507	3.08368e-10	4.56182e-09	4.48805e-08	-2.77846	9.90998e-36	1.75836e-33	1.71908e-32
SERPINE1	ENSG00000106366.9	Down-regulated	-2.86279	1.58142e-23	1.00265e-21	9.86431e-21	-2.28382	0.000252598	0.00135679	0.0132648
SERPINF1	ENSG00000132386.11	Down-regulated	-2.58833	1.3413e-15	3.89767e-14	3.83464e-13	-3.25393	0.000286862	0.00151285	0.0147905
SERPINH1	ENSG00000149257.14	Down-regulated	-1.37074	7.24372e-15	1.94615e-13	1.91468e-12	-1.40198	2.73686e-07	3.04776e-06	2.97967e-05
SGMS2	ENSG00000164023.14	Down-regulated	-1.57258	7.3693e-09	8.63172e-08	8.49213e-07	-3.27898	2.9471e-06	2.6795e-05	0.000261964
SGPP2	ENSG00000163082.10	Down-regulated	-1.23496	8.32089e-08	8.21197e-07	8.07917e-06	-4.73301	1.09433e-07	1.32691e-06	1.29727e-05
SH3D19	ENSG00000109686.18	Down-regulated	-1.33805	3.15473e-12	6.02096e-11	5.92359e-10	-3.52511	4.4341e-05	0.000297763	0.00291111
SHC1	ENSG00000160691.18	Down-regulated	-1.11394	1.88461e-19	8.23619e-18	8.10299e-17	-0.998714	0.000323017	0.00167042	0.016331
SHISA9	ENSG00000237515.9	Down-regulated	-1.04305	1.44058e-08	1.60857e-07	1.58256e-06	-2.47614	4.13084e-11	8.72558e-10	8.53063e-09
SKIL	ENSG00000136603.14	Down-regulated	-0.600795	7.24495e-05	0.000385583	0.00379348	-0.975878	0.000116993	0.000691874	0.00676416
SLC16A6	ENSG00000108932.12	Down-regulated	-2.24575	5.31141e-18	2.01137e-16	1.97884e-15	-2.91717	0.000170196	0.000968936	0.00947288
SLC17A8	ENSG00000179520.11	Down-regulated	-2.81232	1.92832e-15	5.50788e-14	5.4188e-13	-3.9372	2.63153e-05	0.000187268	0.00183084
SLC18A3	ENSG00000187714.7	Down-regulated	-1.85808	5.67739e-06	3.95621e-05	0.000389223	-4.25156	1.28204e-07	1.5347e-06	1.50041e-05
SLC25A33	ENSG00000171612.7	Down-regulated	-0.694365	6.51623e-06	4.47921e-05	0.000440677	-0.864318	8.47467e-05	0.000524064	0.00512355
SLC25A4	ENSG00000151729.11	Down-regulated	-0.369513	0.000436193	0.00190478	0.0187397	-1.26446	3.04796e-18	1.38275e-16	1.35186e-15
SLC25A43	ENSG00000077713.19	Down-regulated	-1.70459	1.31252e-05	8.38831e-05	0.000825266	-1.79621	7.14541e-05	0.000451365	0.0044128
SLC26A7	ENSG00000147606.9	Down-regulated	-1.52882	6.7154e-06	4.59723e-05	0.000452288	-3.52518	0.00023322	0.00127109	0.0124269
SLC2A1	ENSG00000117394.23	Down-regulated	-2.19121	1.85937e-50	5.65856e-48	5.56705e-47	-2.44405	3.13922e-05	0.000218909	0.00214019
SLC30A2	ENSG00000158014.15	Down-regulated	-2.57905	2.76777e-07	2.49606e-06	2.4557e-05	-4.36513	4.24268e-05	0.000286112	0.0027972
SLC34A2	ENSG00000157765.13	Down-regulated	-2.69309	1.49475e-07	1.40952e-06	1.38673e-05	-4.14131	0.000277531	0.0014705	0.0143765
SLC35F2	ENSG00000110660.15	Down-regulated	-1.45387	3.29507e-07	2.92899e-06	2.88162e-05	-1.93389	0.00131285	0.00554629	0.0542237
SLC35F6	ENSG00000213699.9	Down-regulated	-0.519894	8.35683e-05	0.000435346	0.00428305	-1.22171	0.000572054	0.00273098	0.0266997
SLC35G1	ENSG00000176273.15	Down-regulated	-1.62049	4.95973e-16	1.51966e-14	1.49509e-13	-1.40422	0.00098105	0.00433252	0.0423572
SLC39A12	ENSG00000148482.12	Down-regulated	-1.74693	0.000163346	0.000795718	0.00782849	-2.81512	6.41321e-06	5.36754e-05	0.000524761
SLC39A8	ENSG00000138821.13	Down-regulated	-0.986895	0.000198967	0.00094962	0.00934263	-2.16448	0.00112306	0.00486019	0.047516
SLC41A2	ENSG00000136052.9	Down-regulated	-0.619923	0.00115464	0.00448721	0.0441464	-2.51939	7.02071e-10	1.23337e-08	1.20582e-07
SLC43A2	ENSG00000167703.14	Down-regulated	-1.11153	1.98817e-12	3.94756e-11	3.88372e-10	-1.13376	0.000247447	0.00133316	0.0130337
SLC44A3	ENSG00000143036.17	Down-regulated	-0.96028	2.53129e-07	2.30135e-06	2.26413e-05	-1.53239	4.10293e-05	0.000278187	0.00271971
SLC4A5	ENSG00000188687.17	Down-regulated	-1.21652	9.40693e-06	6.21608e-05	0.000611555	-3.80837	5.84205e-05	0.000378466	0.0037001
SLC5A7	ENSG00000115665.9	Down-regulated	-3.27913	3.55274e-11	6.04327e-10	5.94554e-09	-4.75062	9.19426e-06	7.4041e-05	0.000723867
SLC6A17	ENSG00000197106.7	Down-regulated	-1.31938	2.10228e-11	3.66542e-10	3.60614e-09	-3.1192	2.66038e-15	9.37829e-14	9.16875e-13
SLC6A20	ENSG00000163817.16	Down-regulated	-3.43726	7.29666e-15	1.95724e-13	1.92558e-12	-4.1868	5.70558e-05	0.000371562	0.00363261
SLC7A8	ENSG00000092068.20	Down-regulated	-2.58021	9.20345e-45	2.11024e-42	2.07611e-41	-2.79184	0.000226272	0.00124212	0.0121437
SMAD6	ENSG00000137834.15	Down-regulated	-1.85268	1.64594e-32	2.0871e-30	2.05335e-29	-1.59703	0.0008825	0.00396417	0.0387561
SMCO3	ENSG00000179256.2	Down-regulated	-4.15858	1.04979e-35	1.68956e-33	1.66224e-32	-6.43605	5.60019e-08	7.14293e-07	6.98334e-06
SMOC2	ENSG00000112562.18	Down-regulated	-1.82445	5.19282e-14	1.24545e-12	1.22531e-11	-3.62371	3.7993e-06	3.37061e-05	0.00032953
SMPD1	ENSG00000166311.10	Down-regulated	-0.681762	5.41177e-05	0.000299644	0.00294798	-1.23989	9.40239e-18	4.08007e-16	3.98892e-15
SMPDL3A	ENSG00000172594.13	Down-regulated	-1.07718	0.000178986	0.000863696	0.00849728	-1.48469	0.000835633	0.00377702	0.0369264
SND1	ENSG00000197157.11	Down-regulated	-0.749844	4.57366e-12	8.55351e-11	8.41518e-10	-0.455096	0.000348625	0.00178036	0.0174058
SNRPN	ENSG00000128739.22	Down-regulated	-0.392432	2.22159e-09	2.82561e-08	2.77991e-07	-0.495762	6.32473e-05	0.000405947	0.00396877
SOCS3	ENSG00000184557.4	Down-regulated	-1.01544	3.30336e-19	1.41773e-17	1.39481e-16	-1.93906	4.32704e-09	6.64408e-08	6.49564e-07
SOD3	ENSG00000109610.6	Down-regulated	-1.89728	8.69347e-10	1.18014e-08	1.16106e-07	-3.23415	0.000866736	0.00389885	0.0381174
SOX6	ENSG00000110693.18	Down-regulated	-0.817938	1.20518e-05	7.77353e-05	0.000764781	-1.03397	1.13525e-05	8.90853e-05	0.00087095
SPARC	ENSG00000113140.11	Down-regulated	-1.24849	2.38046e-16	7.64762e-15	7.52394e-14	-2.47921	6.62707e-07	6.81001e-06	6.65786e-05
SPARCL1	ENSG00000152583.12	Down-regulated	-1.86446	3.73401e-13	8.13801e-12	8.0064e-11	-3.41477	7.52385e-15	2.54552e-13	2.48864e-12
SPATS2L	ENSG00000196141.14	Down-regulated	-1.55275	2.40211e-20	1.16541e-18	1.14656e-17	-1.59345	2.55965e-06	2.36683e-05	0.000231395
SPINT2	ENSG00000167642.13	Down-regulated	-0.647205	4.79074e-06	3.39489e-05	0.000333999	-1.54416	0.00132904	0.00560135	0.054762
SPP1	ENSG00000118785.14	Down-regulated	-2.92501	3.68952e-10	5.37469e-09	5.28777e-08	-2.40666	0.00016179	0.000926361	0.00905664
SPRY4	ENSG00000187678.9	Down-regulated	-0.750442	0.000967258	0.003852	0.0378971	-1.11468	2.18893e-09	3.53081e-08	3.45192e-07
SPX	ENSG00000134548.11	Down-regulated	-3.94499	7.18665e-44	1.62554e-41	1.59925e-40	-3.61482	8.6057e-06	6.98887e-05	0.000683272
SQSTM1	ENSG00000161011.20	Down-regulated	-0.881758	1.52127e-18	6.0339e-17	5.93632e-16	-1.21569	2.19099e-06	2.05208e-05	0.000200623
SRPRB	ENSG00000144867.12	Down-regulated	-0.536814	1.69971e-05	0.0001058	0.00104089	-1.235	7.7447e-12	1.8404e-10	1.79928e-09
SSR3	ENSG00000114850.6	Down-regulated	-0.590415	2.03872e-10	3.08815e-09	3.03821e-08	-0.792198	1.8475e-05	0.000137031	0.00133969
ST6GAL1	ENSG00000073849.15	Down-regulated	-0.505601	0.000450971	0.00196214	0.0193041	-0.54259	0.000963436	0.00426535	0.0417005
ST8SIA3	ENSG00000177511.6	Down-regulated	-0.673936	0.000164158	0.00079944	0.00786512	-3.58262	1.14975e-11	2.65324e-10	2.59396e-09
ST8SIA6	ENSG00000148488.17	Down-regulated	-1.50616	0.00052261	0.00223491	0.0219877	-5.99089	5.04816e-07	5.3493e-06	5.22979e-05
STAT3	ENSG00000168610.14	Down-regulated	-0.668897	4.00569e-10	5.80999e-09	5.71603e-08	-2.03854	9.51238e-13	2.51495e-11	2.45876e-10
STAT6	ENSG00000166888.12	Down-regulated	-0.648812	1.25629e-05	8.05351e-05	0.000792327	-1.79193	2.14923e-14	6.83685e-13	6.6841e-12
STING1	ENSG00000184584.13	Down-regulated	-2.7367	1.0371e-12	2.14308e-11	2.10842e-10	-4.40153	5.3377e-06	4.53633e-05	0.000443498
STK32B	ENSG00000152953.13	Down-regulated	-1.80038	1.81434e-09	2.34505e-08	2.30713e-07	-3.54537	3.50594e-10	6.4799e-09	6.33512e-08
STRIP2	ENSG00000128578.10	Down-regulated	-3.03473	2.42916e-49	7.13322e-47	7.01786e-46	-3.79593	6.37147e-05	0.000407963	0.00398848
STT3A	ENSG00000134910.14	Down-regulated	-0.417763	0.000224837	0.00106129	0.0104412	-0.775111	1.70524e-09	2.79291e-08	2.73051e-07
SULF1	ENSG00000137573.14	Down-regulated	-3.57712	8.77466e-57	3.67176e-54	3.61238e-53	-4.01114	1.12639e-05	8.84331e-05	0.000864573
SULT1C2	ENSG00000198203.10	Down-regulated	-2.37968	1.47892e-16	4.8633e-15	4.78465e-14	-2.82304	0.000438806	0.0021681	0.0211966
SULT1E1	ENSG00000109193.12	Down-regulated	-2.94532	8.28923e-12	1.50974e-10	1.48533e-09	-3.02547	0.000905134	0.00404862	0.0395816
SURF4	ENSG00000148248.14	Down-regulated	-0.729721	1.03957e-08	1.18531e-07	1.16614e-06	-0.968668	1.73934e-12	4.44409e-11	4.3448e-10
SUSD5	ENSG00000173705.9	Down-regulated	-1.33563	2.19076e-06	1.66374e-05	0.000163684	-3.41188	0.000123356	0.000726354	0.00710126
SYNC	ENSG00000162520.15	Down-regulated	-2.45639	2.43032e-13	5.4529e-12	5.36472e-11	-3.33571	0.000112285	0.000669306	0.00654353
SYNPO	ENSG00000171992.13	Down-regulated	-2.1846	2.04575e-32	2.55536e-30	2.51403e-29	-0.974299	3.32211e-05	0.000230155	0.00225013
SYNPO2	ENSG00000172403.11	Down-regulated	-2.03488	2.5547e-12	4.96639e-11	4.88607e-10	-4.98305	2.886e-11	6.26175e-10	6.12185e-09
SYT14	ENSG00000143469.19	Down-regulated	-0.657413	2.51962e-05	0.000149976	0.00147551	-1.96342	2.91809e-24	2.08031e-22	2.03383e-21
SYT17	ENSG00000103528.17	Down-regulated	-1.70279	1.67987e-17	6.03383e-16	5.93625e-15	-2.62602	1.96376e-06	1.85888e-05	0.000181735
TAF13	ENSG00000197780.10	Down-regulated	-0.528254	6.67904e-05	0.000359486	0.00353672	-1.21743	2.59454e-08	3.47877e-07	3.40105e-06
TAGLN	ENSG00000149591.17	Down-regulated	-4.31653	5.77718e-119	1.20873e-115	1.18918e-114	-2.4624	0.000232555	0.00126876	0.0124041
TBC1D9	ENSG00000109436.8	Down-regulated	-0.857748	1.08581e-19	4.91198e-18	4.83254e-17	-1.40257	8.27839e-05	0.000514588	0.00503091
TCTA	ENSG00000145022.4	Down-regulated	-0.944008	8.29762e-05	0.000432511	0.00425517	-1.45651	1.27767e-06	1.2479e-05	0.000122002
TENT5C	ENSG00000183508.5	Down-regulated	-1.57896	5.91316e-07	5.00124e-06	4.92036e-05	-3.26448	0.000754653	0.00346893	0.0339143
TES	ENSG00000135269.18	Down-regulated	-2.06719	8.3423e-24	5.43321e-22	5.34534e-21	-2.88957	1.61913e-08	2.25618e-07	2.20577e-06
TEX2	ENSG00000136478.7	Down-regulated	-0.79659	2.84253e-11	4.87981e-10	4.8009e-09	-0.839205	2.64789e-05	0.000188265	0.00184058
TEX261	ENSG00000144043.12	Down-regulated	-0.554425	2.78704e-05	0.000164549	0.00161888	-0.582478	0.000896615	0.00401628	0.0392655
TFEC	ENSG00000105967.16	Down-regulated	-1.78148	2.03596e-06	1.56464e-05	0.000153934	-4.89267	2.19841e-06	2.05658e-05	0.000201063
TGFB2	ENSG00000092969.12	Down-regulated	-0.914363	1.16906e-07	1.12136e-06	1.10322e-05	-1.59983	7.3352e-14	2.19355e-12	2.14454e-11
TGFB3	ENSG00000119699.7	Down-regulated	-2.46531	1.1126e-35	1.77358e-33	1.7449e-32	-3.67724	5.46432e-18	2.42388e-16	2.36973e-15
TGFBR2	ENSG00000163513.19	Down-regulated	-1.14356	3.39266e-06	2.47367e-05	0.000243367	-3.0855	3.68589e-06	3.28459e-05	0.000321121
TH	ENSG00000180176.14	Down-regulated	-0.981957	0.00138066	0.00522957	0.05145	-4.17472	4.14492e-10	7.57325e-09	7.40405e-08
THBS1	ENSG00000137801.11	Down-regulated	-1.43892	0.00027467	0.0012679	0.012474	-3.17491	4.6248e-05	0.000308237	0.0030135
TIMP3	ENSG00000100234.11	Down-regulated	-1.5327	8.9069e-15	2.35695e-13	2.31883e-12	-2.72346	9.39862e-05	0.000573945	0.00561122
TLCD1	ENSG00000160606.11	Down-regulated	-1.69112	1.23238e-06	9.85082e-06	9.69151e-05	-2.10877	0.000697808	0.00324783	0.0317526
TLCD4	ENSG00000152078.10	Down-regulated	-1.21232	7.53465e-11	1.22086e-09	1.20112e-08	-2.08445	0.000911073	0.00406849	0.0397759
TM2D2	ENSG00000169490.17	Down-regulated	-0.835086	2.25108e-13	5.07115e-12	4.98914e-11	-1.17489	0.000384837	0.00193802	0.0189472
TM4SF18	ENSG00000163762.7	Down-regulated	-1.73757	0.00081088	0.0032975	0.0324417	-3.72359	0.000157935	0.000907542	0.00887265
TM9SF2	ENSG00000125304.10	Down-regulated	-0.304332	0.000440675	0.00192234	0.0189125	-1.41718	3.67914e-06	3.28041e-05	0.000320712
TMED10	ENSG00000170348.9	Down-regulated	-0.485269	2.52725e-07	2.29897e-06	2.2618e-05	-0.976514	0.000650839	0.00305774	0.0298942
TMED2	ENSG00000086598.11	Down-regulated	-0.553251	9.73875e-10	1.31457e-08	1.29331e-07	-1.1188	3.16115e-11	6.81247e-10	6.66027e-09
TMED9	ENSG00000184840.12	Down-regulated	-0.41806	0.000487026	0.00209991	0.0206595	-1.00533	0.000936956	0.0041666	0.040735
TMEFF2	ENSG00000144339.12	Down-regulated	-0.898891	1.90945e-05	0.000117545	0.00115644	-1.13546	2.81044e-05	0.00019832	0.00193889
TMEM117	ENSG00000139173.10	Down-regulated	-1.25609	2.14053e-10	3.23358e-09	3.18129e-08	-2.76068	0.000319135	0.00165517	0.0161819
TMEM119	ENSG00000183160.9	Down-regulated	-1.55655	2.86019e-05	0.000168511	0.00165785	-2.77342	0.000264164	0.00140802	0.0137657
TMEM144	ENSG00000164124.11	Down-regulated	-1.02078	0.00124847	0.00480058	0.0472295	-2.79168	1.94813e-05	0.000143826	0.00140613
TMEM208	ENSG00000168701.19	Down-regulated	-0.515566	0.000394255	0.00174347	0.0171528	-1.19829	4.68243e-07	5.00829e-06	4.89639e-05
TMEM214	ENSG00000119777.20	Down-regulated	-0.771528	2.28979e-05	0.000138163	0.00135929	-1.08271	1.05978e-05	8.37801e-05	0.000819083
TMEM26	ENSG00000196932.12	Down-regulated	-1.6717	3.30404e-07	2.93541e-06	2.88794e-05	-4.52457	0.000104109	0.000626182	0.00612192
TMEM263	ENSG00000151135.10	Down-regulated	-0.726451	1.37637e-05	8.76288e-05	0.000862117	-1.05311	8.51535e-07	8.60643e-06	8.41415e-05
TMEM45A	ENSG00000181458.10	Down-regulated	-1.03176	7.67967e-06	5.17065e-05	0.000508703	-2.55661	1.13305e-18	5.34168e-17	5.22233e-16
TMX2	ENSG00000213593.10	Down-regulated	-0.334795	0.000214324	0.0010151	0.00998679	-1.00707	6.54534e-12	1.56941e-10	1.53434e-09
TNFRSF1A	ENSG00000067182.8	Down-regulated	-0.784388	9.21087e-06	6.10288e-05	0.000600418	-2.10788	1.40167e-22	8.84713e-21	8.64946e-20
TNS3	ENSG00000136205.17	Down-regulated	-1.98061	3.35487e-69	2.33974e-66	2.3019e-65	-1.61352	0.000835303	0.00377702	0.0369264
TOM1	ENSG00000100284.21	Down-regulated	-0.621556	0.000132638	0.000661335	0.0065064	-0.737728	0.000673773	0.0031525	0.0308206
TPD52L2	ENSG00000101150.17	Down-regulated	-0.563602	3.96619e-10	5.75768e-09	5.66457e-08	-0.467938	5.95174e-06	5.00492e-05	0.00048931
TPM1	ENSG00000140416.22	Down-regulated	-2.56583	1.70141e-86	1.67519e-83	1.6481e-82	-3.03954	3.09014e-09	4.87132e-08	4.76248e-07
TPPP3	ENSG00000159713.11	Down-regulated	-1.20813	5.33225e-10	7.53811e-09	7.41621e-08	-3.60119	0.000139119	0.000810802	0.00792687
TRABD2B	ENSG00000269113.4	Down-regulated	-2.09768	1.78551e-08	1.97007e-07	1.93821e-06	-2.39961	0.000183186	0.0010304	0.0100738
TRANK1	ENSG00000168016.14	Down-regulated	-0.893496	0.00121602	0.00469411	0.046182	-2.37306	1.26059e-05	9.76725e-05	0.000954902
TRNP1	ENSG00000253368.4	Down-regulated	-1.12763	1.66156e-19	7.31875e-18	7.2004e-17	-0.822776	0.000479892	0.00234713	0.0229469
TRPM3	ENSG00000083067.22	Down-regulated	-1.84361	2.86722e-17	1.00611e-15	9.89841e-15	-5.10691	1.18864e-08	1.69477e-07	1.6569e-06
TRPV4	ENSG00000111199.11	Down-regulated	-1.7768	0.000701221	0.00289517	0.0284835	-3.61051	7.67126e-05	0.000481724	0.00470961
TSHZ2	ENSG00000182463.16	Down-regulated	-0.776522	4.41762e-05	0.000249429	0.00245396	-1.52457	1.14791e-06	1.13014e-05	0.000110489
TSPAN2	ENSG00000134198.10	Down-regulated	-0.884315	8.97736e-06	5.96993e-05	0.000587338	-1.17389	0.00119484	0.005114	0.0499975
TTR	ENSG00000118271.10	Down-regulated	-1.5128	9.58376e-05	0.000493275	0.00485298	-2.46421	3.02139e-05	0.00021171	0.00206979
TYR	ENSG00000077498.9	Down-regulated	-2.21782	3.24367e-24	2.21602e-22	2.18019e-21	-4.36603	0.000203949	0.00113322	0.011079
UBE2E2	ENSG00000182247.10	Down-regulated	-0.566233	0.000877443	0.00353554	0.0347837	-0.821126	1.5031e-05	0.000114384	0.00111829
UBE2H	ENSG00000186591.13	Down-regulated	-0.481997	3.65347e-06	2.64504e-05	0.000260227	-0.877227	0.000682403	0.00318448	0.0311333
UBE2Z	ENSG00000159202.18	Down-regulated	-0.389081	2.46746e-05	0.000147134	0.00144754	-0.642916	0.00023551	0.00128021	0.012516
UBFD1	ENSG00000103353.16	Down-regulated	-0.669911	3.14332e-11	5.37964e-10	5.29264e-09	-0.674763	4.26369e-05	0.000287165	0.00280749
UNC5B	ENSG00000107731.12	Down-regulated	-0.725995	0.00111639	0.00436186	0.0429132	-1.1366	0.000230941	0.00126125	0.0123307
UNC5D	ENSG00000156687.11	Down-regulated	-0.831088	2.38615e-10	3.582e-09	3.52408e-08	-2.30414	6.76531e-25	4.97858e-23	4.86735e-22
UROD	ENSG00000126088.14	Down-regulated	-0.60086	1.03346e-06	8.36868e-06	8.23335e-05	-0.585014	0.000421236	0.00209294	0.0204618
VAMP5	ENSG00000168899.5	Down-regulated	-1.27404	0.000418698	0.00183834	0.0180861	-3.09683	0.000710576	0.00329956	0.0322584
VDAC1	ENSG00000213585.11	Down-regulated	-0.329435	5.46974e-05	0.000302153	0.00297267	-0.49005	6.71739e-05	0.000427089	0.00417547
VLDLR	ENSG00000147852.16	Down-regulated	-0.723072	5.93553e-06	4.12065e-05	0.000405401	-2.19039	6.98633e-27	6.0633e-25	5.92783e-24
VMP1	ENSG00000062716.13	Down-regulated	-0.806087	2.21872e-08	2.4068e-07	2.36788e-06	-1.35061	9.79723e-05	0.000594648	0.00581362
VRK2	ENSG00000028116.17	Down-regulated	-1.35576	1.22345e-06	9.7841e-06	9.62588e-05	-2.41831	2.90023e-07	3.21623e-06	3.14437e-05
VTN	ENSG00000109072.14	Down-regulated	-0.812122	0.00134692	0.00512266	0.0503982	-2.57591	0.000757289	0.00347604	0.0339838
WDR45	ENSG00000196998.19	Down-regulated	-0.736336	0.000141735	0.000702297	0.0069094	-0.976284	0.00130216	0.00551131	0.0538817
WLS	ENSG00000116729.14	Down-regulated	-1.13778	5.12714e-14	1.23302e-12	1.21308e-11	-3.19575	5.53159e-09	8.33339e-08	8.1472e-07
WNT2B	ENSG00000134245.18	Down-regulated	-1.38851	2.35526e-18	9.16798e-17	9.01972e-16	-3.89267	5.77804e-11	1.2093e-09	1.18228e-08
WNT4	ENSG00000162552.15	Down-regulated	-2.32405	5.33921e-18	2.01733e-16	1.98471e-15	-3.3852	1.2938e-06	1.26211e-05	0.000123391
WWTR1	ENSG00000018408.14	Down-regulated	-1.04076	5.18758e-13	1.10894e-11	1.091e-10	-2.83346	1.29562e-53	7.1344e-51	6.975e-50
XBP1	ENSG00000100219.16	Down-regulated	-0.450044	4.88294e-05	0.000272435	0.0026803	-1.5002	1.48462e-13	4.31838e-12	4.2219e-11
YIF1A	ENSG00000174851.16	Down-regulated	-0.629481	0.000341976	0.00153664	0.0151179	-1.10166	2.15025e-07	2.45618e-06	2.4013e-05
ZNF442	ENSG00000198342.10	Down-regulated	-0.659245	0.00112055	0.00437198	0.0430127	-1.37717	2.10304e-12	5.31384e-11	5.19512e-10
ZNF503	ENSG00000165655.17	Down-regulated	-1.96054	6.30437e-17	2.15352e-15	2.1187e-14	-2.33509	2.09373e-18	9.66321e-17	9.44731e-16
* Only differentially expressed genes with BY-FDR ≤ 0.05 within iPSC-neurons

## Sheet: Supplementary Table S7
Supplementary Table S7. Pathways enriched among the 64 genes commonly differentially expressed in MAPT p.P301L and MAPT p.R406W neurons (BY-FDR ≤ 0.05)
Pathway Name	p-value	Direction	Ratio*	Hit Count in Genome
Cell morphogenesis involved in neuron differentiation	0.00125	Up-Regulated	2/715	AGRN, LAMA1
Cell projection organization	0.008869	Up-Regulated	2/1904	AGRN, LAMA1
Extracellular matrix structural constituent	9.031e-05	Up-Regulated	2/185	AGRN, LAMA1
Neurogenesis	0.009207	Up-Regulated	2/1940	AGRN, LAMA1
Neuron projection development	0.003504	Up-Regulated	2/1197	AGRN, LAMA1
Plasma membrane bounded cell projection organization	0.008491	Up-Regulated	2/1863	AGRN, LAMA1
Asymmetric synapse	0.00379033	Down-Regulated	2/133	NSF, KCND2
Cell-cell adhesion via plasma-membrane adhesion molecules	0.00611183	Down-Regulated	2/170	ALCAM, CDH18
Neuron projection morphogenesis	0.00418968	Down-Regulated	2/140	ALCAM, BTBD3
Postsynaptic density	0.00407365	Down-Regulated	2/138	NSF, KCND2
Receptor ligand activity	0.0189221	Down-Regulated	2/307	SEMA3E, SCG2
* Ratio: Hit count in query list / hit count in genome

## Sheet: Supplementary Table S8
Supplementary Table S8. Pathways enriched among the 973 overlapped genes common between MAPT IVS10+16 & MAPT p.P301L neurons (BY-FDR ≤ 0.05)
Pathway Name	p-value	Direction	Ratio*	Hit Count in Genome
Brain development	3.027e-11	Up-Regulated	35/853	SOX2, SOX3, BCL2, EZH2, CKB, POTEE, SRGAP2C, PTPRS, SUN2, SYNE2, ASPM, SLC17A7, KIF14, HES1, ZBTB18, CDON, CCDC14, SFRP1, SEMA7A, FEZF2, DLL1, S1PR1, LLGL1, EGF, ASCL1, NR2E1, ZFHX2, DMRTA2, PAX6, EML1, EMX1, EMX2, NEUROG2, LEF1, PCNT
Cell cycle process	2.902e-08	Up-Regulated	45/1671	SOX2, ATAD5, TCIM, CUL9, BCL2, POGZ, SFI1, JADE1, CNTLN, EZH2, MDM4, SPICE1, DDX11, STARD9, SUN2, TUBGCP3, ASPM, BTG3, KIF14, PLAGL1, HES1, DNA2, KNL1, SFRP1, RTTN, TUBB, SMC4, RFC5, CIT, LLGL1, L3MBTL1, EGF, ASCL1, CENPH, NINL, RACGAP1, CENPV, CEP152, PAX6, EML1, CCNB1IP1, GOLGA8A, LEF1, PLK4, PCNT
Cell surface receptor signaling pathway involved in cell-cell signaling	0.001706	Up-Regulated	17/676	SOX2, HECW1, INSYN1, JADE1, NRARP, TNRC6A, ASPM, SLC17A7, SFRP1, IGSF11, AGO1, EGF, P2RX3, TLE1, JRK, LRP4, LEF1
Dendrite development	5.183e-05	Up-Regulated	13/310	HECW1, BCL11A, EZH2, DIP2A, SRGAP2C, PTPRS, SEMA4D, HDAC6, FEZF2, CIT, NR2E1, LRP4, ARHGAP33
ERBB signaling pathway	0.0426808	Up-Regulated	3/66	RPS6KA5, EGF, CBL
Gliogenesis	1.797e-05	Up-Regulated	15/366	SOX2, EZH2, SRGAP2C, SUN2, SYNE2, HES1, IL33, GPC1, DLL1, TENM4, ASCL1, NR2E1, PAX6, EMX1, LEF1
Negative regulation of nervous system development	0.0001892	Up-Regulated	9/178	BCL11A, PTPRS, HES1, SEMA4D, SEMA7A, CIT, NR2E1, LRP4, PAX6
Negative regulation of neuron differentiation	5.373e-09	Up-Regulated	11/90	SOX2, SOX3, ASPM, HES1, FEZF2, DLL1, CIT, HEY1, ASCL1, NR2E1, PAX6
Negative regulation of neuron projection development	0.003469	Up-Regulated	7/173	BCL11A, PTPRS, HES1, SEMA4D, SEMA7A, EFNB2, LRP4
Negative regulation of Notch signaling pathway	2.40624e-05	Up-Regulated	5/30	HEY1, TCIM, EGF, NRARP, DLL1
Negative regulation of signal transduction	1.75879e-05	Up-Regulated	13/267	TLE1, EGF, CARD8, PALM3, NRARP, DLL1, ASXL1, SFRP1, HEY1, TCIM, GPC1, BCL2, EZH2
Negative regulation of Wnt signaling pathway	0.0256083	Up-Regulated	6/191	SOX2, SFRP1, TLE1, HECW1, JADE1, LRP4
Oligodendrocyte cell fate specification	0.001228	Up-Regulated	2/5	ASCL1, PAX6
Positive regulation of receptor-mediated endocytosis	0.0148858	Up-Regulated	3/44	EGF, TBC1D5, CBL
Regulation of cell cycle G2/M phase transition	7.12622e-06	Up-Regulated	8/85	PLK4, ATAD5, TUBB, CEP152, KIF14, PCNT, NINL, SFI1
Regulation of cell division	0.0002327	Up-Regulated	9/183	ASPM, KIF14, ZBTB18, DLL1, CIT, RACGAP1, CENPV, PAX6, PLK4
Regulation of myelination	0.0371316	Up-Regulated	2/26	TENM4, KIF14
Regulation of Rap protein signal transduction	0.0007423	Up-Regulated	2/4	KIF14, CBL
Regulation of receptor signaling pathway via JAK-STAT	0.0158135	Up-Regulated	3/45	EGF, DOT1L, HES1
Regulation of receptor signaling pathway via STAT	0.000419863	Up-Regulated	3/13	EGF, DOT1L, HES1
Voltage-gated potassium channel complex	0.0546982	Up-Regulated	3/73	KCNIP3, KCNQ3, KCNAB3
Anterograde trans-synaptic signaling	0.001392	Down-Regulated	23/899	RELN, PSEN2, MBP, SLC5A7, PTGER4, CHRM2, STAT3, NGF, NGFR, CCL2, KDR, VDAC1, NR3C1, PREPL, INSYN2A, SHISA9, TH, SLC18A3, SLC17A8, CADPS2, MCTP2, GPR176, PRNP
Cell-cell signaling	0.0001032	Down-Regulated	45/1971	RELN, PSEN2, INHBA, MBP, SLC5A7, PSMC2, LGR4, PSMC4, WNT4, PTGER4, CHRM2, STAT3, NELL2, AP2M1, KCNJ3, NGF, NGFR, CTHRC1, FGF5, CCL2, KDR, RAB1A, VDAC1, FOXO1, SLC25A4, ANXA1, WNT2B, NR3C1, ADGRA2, PREPL, SLC2A1, INSYN2A, SHISA9, TH, EFNA5, OXCT1, IGFBP3, SLC18A3, FRZB, SLC17A8, CADPS2, IL1RAP, MCTP2, GPR176, PRNP
Coated vesicle membrane	1.399e-07	Down-Regulated	14/186	COPB2, CHRM2, SEC24D, AP2M1, TMED2, TMED10, SEC23A, KDELR2, COPG1, SEC22B, ARCN1, LMAN1, SLC18A3, CD59
Dendritic tree	0.005406	Down-Regulated	20/828	RELN, PSEN2, INPP5A, SLC5A7, PSMC2, BRINP1, CHRM2, NELL2, NGF, NGFR, CCL2, RBM3, CANX, NR3C1, ARF4, CRYAB, SHISA9, TH, SLC17A8, PRNP
Early endosome to Golgi transport	0.010499	Down-Regulated	2/12	LMAN1, EHD3
Endoplasmic reticulum to Golgi vesicle-mediated transport	3.40419e-09	Down-Regulated	16/185	BCAP31, COPB2, ARF4, RAB1A, SEC23A, TMED10, PROS1, TEX261, ARCN1, LMAN1, TMED2, KDELR2, CD59, COPG1, SEC22B, SEC24D
Lysosome	0.00460322	Down-Regulated	14/477	ATP6V0B, ASAH1, CALCRL, RNF13, SLC30A2, SDC2, FUCA1, PSEN2, VLDLR, ATP6V1E1, ATP6V0D1, ARSB, AP2M1, PCYOX1
Memory	0.00131	Down-Regulated	8/164	RELN, PSEN2, BRINP1, PGRMC1, NGF, VLDLR, TH, PRNP
Myelin sheath	0.0003665	Down-Regulated	10/207	MBP, EHD3, ERMN, NEFM, VDAC1, SLC25A4, CANX, TSPAN2, CRYAB, ASS1
Nervous system development	0.00259063	Down-Regulated	14/447	CHRM2, CNTN6, STAT3, SLC2A1, VLDLR, INHBA, EFNA5, NGF, FGF5, RELN, SCIN, ADGRA2, MAB21L2, MBP
Neuron projection	0.003169	Down-Regulated	35/1679	RELN, PSEN2, INPP5A, MBP, SLC5A7, PSMC2, BRINP1, PTGER4, PGRMC1, CHRM2, CNTN6, ERMN, NEFM, NELL2, NGF, NGFR, CCL2, KDR, IQCJ-SCHIP1, CMKLR2, CALCA, EMB, RBM3, CANX, NR3C1, ARPC3, ARF4, CRYAB, SHISA9, TH, ATP6V0D1, SLC18A3, ASS1, SLC17A8, PRNP
Neurotransmitter transport	0.0002463	Down-Regulated	12/275	SLC6A17, SLC5A7, PTGER4, CHRM2, ITGB3, NGF, PREPL, TH, SLC18A3, SLC17A8, CADPS2, MCTP2
Receptor-mediated endocytosis	0.0413577	Down-Regulated	5/143	RAB31, CALCRL, CANX, VLDLR, AP2M1
Regulated exocytosis	0.00275638	Down-Regulated	8/180	SERPINA3, RAB31, TMED10, SCIN, PROS1, ITGB3, PCDH7, SERPINE1
Retrograde vesicle-mediated transport, Golgi to endoplasmic reticulum	1.796e-06	Down-Regulated	9/87	COPB2, TMED2, TMED10, RAB1A, KDELR2, COPG1, SEC22B, ARCN1, ARF4
Secretory vesicle	7.03e-06	Down-Regulated	33/1113	SERPINA3, PSEN2, SLC6A17, SLC5A7, PSMC2, STING1, PGRMC1, ITGB3, AP2M1, NGF, TMED2, TMED10, VDAC1, GLIPR1, RAB31, DSC1, SEC22B, SKIL, TH, ATP6V0D1, ARSB, IGFBP3, ASAH1, SLC18A3, SERPINE1, CD59, SLC17A8, FUCA1, CADPS2, MCTP2, PCDH7, DNAJC3, PROS1
Synapse	1.999e-08	Down-Regulated	48/1582	PSEN2, SLC6A17, MBP, SLC5A7, PSMC2, PSMC4, PGRMC1, CHRM2, ITGB3, PPM1H, STAT3, CNTN6, NEFM, AP2M1, OLFM3, TM9SF2, KCNJ3, NGF, NGFR, CCL2, SPARCL1, RAB1A, SDC2, VDAC1, CALCA, EMB, ANXA1, CANX, CAST, LAMA4, SEC22B, NR3C1, SLC2A1, INSYN2A, ARF4, CRYAB, SHISA9, TH, ABLIM1, EFNA5, ATP6V0D1, SLC18A3, SLC17A8, CADPS2, IL1RAP, MCTP2, GPR176, PRNP
Vacuolar lumen	0.0202116	Down-Regulated	6/161	DNAJC3, SERPINA3, ASAH1, SDC2, FUCA1, ARSB
* Ratio: Hit count in query list / hit count in genome

## Sheet: Supplementary Table S9
Supplementary Table S9. Pathways enriched among the uniquely differentially expressed genes within each of the isogenic pairs (p-val ≤ 0.05)
iPSC-Neurons MAPT IVS10+16 n=3,550 genes						iPSC-Neurons MAPT p.P301L n=2,978 genes						iPSC-Neurons MAPT p.R406W n=391 genes
Pathways associated to 1,804 up-regulated genes (BH-FDR ≤ 0.05 and Hit Counts in Query List > 1)						Pathways associated to 1,804 up-regulated genes (BH-FDR ≤ 0.05 and Hit Counts in Query List > 1)						Pathways associated to 217 up-regulated genes (BH-FDR ≤ 0.05 and Hit Counts in Query List > 1)
Name	BH-FDR	Hit Count in Query List	Hit Count in Genome	Hit in Query List	.	Name	BH-FDR	Hit Count in Query List	Hit Count in Genome	Hit in Query List	.	Name	BH-FDR	Hit Count in Query List	Hit Count in Genome	Hit in Query List	.
[truncated: 865 more rows]

## Sheet: Supplementary Table S10
Supplementary Table S10. Pathways enriched among genes that are differentially expressed across 3 MAPT mutations (BY-FDR ≤ 0.05) and altered in a tauopathy mouse model
[truncated: 26 more rows]

[truncated: 7 more sheets: Supplementary Table S11, Supplementary Table S12, Supplementary Table S13, Supplementary Table S14, Supplementary Table S15, Supplementary Table S16, Supplementary Table S17]
